# Supplementary material for: 1-(2,6-Dihydr­oxy-4-methoxy­phen­yl)-3-phenyl­propan-1-one
Source: Acta Crystallogr Sect E Struct Rep Online. 2010 Apr 21;66(Pt 5):o1120–1. doi: 10.1107/S1600536810013590 (PMC2979227; doi:10.1107/S1600536810013590)
Supplement: Supplementary file 2 [file e-66-o1120-Isup2.hkl]

# 
# h,k,l, Fc-squared, Fo-squared, sigma(Fo-squared) and status flag 
# 
data_I
_shelx_title ' mfu3am in Cc (100K)' 
_shelx_refln_list_code          4 
_shelx_F_calc_maximum      231.07 
_exptl_crystal_F_000       576.00 
_reflns_d_resolution_high  0.6196 
 
loop_ 
 _symmetry_equiv_pos_as_xyz 
 'x, y, z' 
 'x, -y, z+1/2' 
 'x+1/2, y+1/2, z' 
 'x+1/2, -y+1/2, z+1/2' 
 
_cell_length_a     7.2142 
_cell_length_b    30.5220 
_cell_length_c     6.5587 
_cell_angle_alpha  90.000 
_cell_angle_beta  107.267 
_cell_angle_gamma  90.000 
 
_shelx_F_squared_multiplier     1.000 
 
loop_ 
 _refln_index_h 
 _refln_index_k 
 _refln_index_l 
 _refln_F_squared_calc 
 _refln_F_squared_meas 
 _refln_F_squared_sigma 
 _refln_observed_status 
   2   0   0      309.77      315.98      9.53 o 
   4   0   0     2045.04     2319.68     39.74 o 
   6   0   0     6456.16     6398.78    107.87 o 
   8   0   0       36.52       38.20      1.76 o 
  10   0   0       23.97       25.63      1.81 o 
   1   1   0     8976.25     8779.43    479.07 o 
   3   1   0      275.11      266.64     23.83 o 
   5   1   0     3261.22     3185.81     38.48 o 
   7   1   0      339.65      336.18      5.05 o 
   9   1   0        0.10        0.48      0.69 o 
  11   1   0      620.76      691.98     11.86 o 
   2   2   0     1502.11     1603.93     22.28 o 
   4   2   0      237.01      240.97      4.35 o 
   6   2   0     3739.21     3675.69     38.99 o 
   8   2   0       42.78       46.13      2.28 o 
  10   2   0        2.55        1.47      0.69 o 
   1   3   0     2329.86     1303.78    837.49 o 
   3   3   0      157.27      148.74     12.68 o 
   5   3   0      150.21      137.73      1.88 o 
   7   3   0      304.54      298.00      4.67 o 
   9   3   0        3.74        3.29      0.64 o 
  11   3   0      402.42      441.37     11.67 o 
   0   4   0     2744.94     2859.53     67.54 o 
   2   4   0     1153.07     1161.19     16.30 o 
   4   4   0      831.00      876.27     10.87 o 
   6   4   0      179.05      171.77      2.72 o 
   8   4   0       68.00       73.68      2.74 o 
  10   4   0       84.75       98.69      3.90 o 
   1   5   0    19236.11    17211.32   1391.94 o 
   3   5   0     1129.85     1182.03     20.96 o 
   5   5   0      198.15      209.23      3.31 o 
   7   5   0      251.90      254.82      4.79 o 
   9   5   0       15.81       14.46      0.99 o 
  11   5   0        6.89        7.48      1.57 o 
   0   6   0     1472.80     1499.14     39.71 o 
   2   6   0     1975.31      158.77   1034.03 o 
   4   6   0     2014.29     2165.75     25.76 o 
   6   6   0       21.79       19.55      1.51 o 
   8   6   0       79.93       83.93      2.42 o 
  10   6   0       32.45       38.55      1.58 o 
   1   7   0     1500.37     1644.39     17.63 o 
   3   7   0     1551.71     1697.87     28.19 o 
   5   7   0      283.80      261.02      4.62 o 
   7   7   0      109.95       91.05      2.48 o 
   9   7   0       18.69       21.99      2.01 o 
  11   7   0        6.50        7.43      1.68 o 
   0   8   0      146.21      138.89      2.90 o 
   2   8   0     1365.43      124.11    762.96 o 
   4   8   0       93.08      101.57      1.55 o 
   6   8   0      357.07      324.73      6.16 o 
   8   8   0       13.56       17.74      0.93 o 
  10   8   0      189.65      195.78      6.50 o 
   1   9   0     1561.72     1748.15     20.47 o 
   3   9   0      463.47      556.20     13.29 o 
   5   9   0      391.65      426.93      7.01 o 
   7   9   0       73.62       72.67      1.67 o 
   9   9   0       56.14       62.04      4.48 o 
   0  10   0     2345.92     2462.45     41.42 o 
   2  10   0      357.52      359.88      5.73 o 
   4  10   0       63.85       61.66      7.09 o 
   6  10   0      227.81      224.50      3.52 o 
   8  10   0       89.89       99.66      1.83 o 
  10  10   0       17.89       21.38      2.05 o 
   1  11   0     1651.40     1748.86     32.81 o 
   3  11   0       26.09       18.27      0.59 o 
   5  11   0      150.38      126.02      2.50 o 
   7  11   0      101.37      106.25      2.20 o 
   9  11   0       97.85      106.17      2.64 o 
   2  12   0      264.16      301.77      3.27 o 
   4  12   0       11.33       12.91      0.64 o 
   6  12   0      101.80       84.54      1.90 o 
   8  12   0       11.37       10.08      1.48 o 
  10  12   0       31.34       35.21      1.70 o 
   1  13   0      525.63      565.42      6.32 o 
   3  13   0      612.35      708.86      9.02 o 
   5  13   0       69.10       74.72      1.44 o 
   7  13   0      183.48      186.31      3.32 o 
   9  13   0       35.19       40.83      1.71 o 
   0  14   0      262.27      304.74      4.79 o 
   2  14   0      188.63      209.28      2.82 o 
   4  14   0        5.01        8.22      0.55 o 
   6  14   0       36.31       61.37      1.82 o 
   8  14   0      169.64      174.46      3.36 o 
  10  14   0       10.66       12.14      1.29 o 
   1  15   0      228.72      221.17      2.42 o 
   3  15   0      104.27      110.55      1.80 o 
   5  15   0       95.91       80.93      1.56 o 
   7  15   0       94.88       93.61      2.36 o 
   9  15   0       31.62       36.44      2.93 o 
   0  16   0      802.23      813.75     11.08 o 
   2  16   0      311.11      349.29      3.52 o 
   4  16   0      570.46      556.49      8.25 o 
   6  16   0       99.92      114.17      2.05 o 
   8  16   0       26.36       27.64      1.16 o 
  10  16   0      139.08      154.39      3.46 o 
   1  17   0      103.83      103.27      2.05 o 
   3  17   0       37.31       25.99      2.13 o 
   5  17   0       28.28       21.43      1.15 o 
   7  17   0      164.31      171.31      2.82 o 
   9  17   0      183.58      198.09      4.08 o 
   0  18   0        9.56       12.77      0.66 o 
   2  18   0      372.13      427.02      3.68 o 
   4  18   0      323.72      354.18      4.70 o 
   6  18   0        8.84       10.67      0.77 o 
   8  18   0      315.74      325.93      4.67 o 
  10  18   0       19.34       20.20      1.37 o 
   1  19   0     1347.64     1447.68     12.44 o 
   3  19   0     2535.10     2393.15     25.26 o 
   5  19   0      156.51      140.25      2.42 o 
   7  19   0       89.05       96.55      2.06 o 
   9  19   0      495.88      507.33      6.76 o 
   0  20   0        6.04        9.17      0.49 o 
   2  20   0      842.75      767.08      6.32 o 
   4  20   0      307.01      280.70      4.02 o 
   6  20   0       23.65       24.12      1.12 o 
   8  20   0      282.82      297.22      4.48 o 
  10  20   0        6.07        5.25      0.99 o 
   1  21   0      221.25      211.13      1.80 o 
   3  21   0     7356.72     7074.07     75.81 o 
   5  21   0       32.56       33.92      1.21 o 
   7  21   0       28.83       27.57      1.29 o 
   9  21   0     1144.87     1242.70     14.38 o 
   0  22   0        0.11       -0.52      0.26 o 
   2  22   0     2469.57     2359.35     18.02 o 
   4  22   0      373.96      347.04      4.24 o 
   6  22   0       38.50       39.04      1.35 o 
   8  22   0     1128.23     1149.25     13.36 o 
   1  23   0      167.83      161.81      1.45 o 
   3  23   0     3440.81     3364.02     29.16 o 
   5  23   0      168.68      159.16      2.80 o 
   7  23   0       36.66       35.67      1.44 o 
   9  23   0      852.30      883.07     10.87 o 
   0  24   0      452.56      468.69      4.66 o 
   2  24   0      908.83      858.94      6.40 o 
   4  24   0       19.36       16.24      0.85 o 
   6  24   0       91.57       97.73      2.20 o 
   8  24   0      431.90      438.46      6.21 o 
   1  25   0      130.54      125.12      1.23 o 
   3  25   0      836.45      795.32      7.74 o 
   5  25   0      205.31      192.41      3.27 o 
   7  25   0        5.30        4.92      0.80 o 
   9  25   0      205.91      230.10      4.40 o 
   0  26   0        0.41        8.52      0.62 o 
   2  26   0     1189.57     1171.42      8.14 o 
   4  26   0      142.41      147.07      2.23 o 
   6  26   0        6.91        6.67      0.83 o 
   8  26   0       20.32       20.52      1.36 o 
   1  27   0      981.45      848.44      6.00 o 
   3  27   0       26.58       26.30      1.03 o 
   5  27   0       73.80       73.54      2.27 o 
   7  27   0      206.29      214.16      3.83 o 
   9  27   0        3.66        4.17      1.10 o 
   0  28   0      166.52       96.46      1.65 o 
   2  28   0       59.08       62.54      1.00 o 
   4  28   0      275.84      271.69      3.45 o 
   6  28   0      157.49      168.69      3.25 o 
   8  28   0       20.07       19.03      1.35 o 
   1  29   0      372.57      304.86      2.73 o 
   3  29   0       41.24       39.45      1.07 o 
   5  29   0      417.98      452.33      5.68 o 
   7  29   0      218.72      232.23      4.14 o 
   0  30   0      362.72      301.47      4.20 o 
   2  30   0       17.01       13.56      0.56 o 
   4  30   0        9.35        8.78      0.66 o 
   6  30   0      107.22      124.01      2.80 o 
   8  30   0       28.74       30.41      1.79 o 
   1  31   0      323.05      310.87      2.81 o 
   3  31   0      350.21      350.30      4.09 o 
   5  31   0       85.30       87.71      2.06 o 
   7  31   0       15.48       17.62      1.34 o 
   0  32   0      128.81      149.60      2.49 o 
   2  32   0      103.14       97.24      1.47 o 
   4  32   0        1.27        0.50      0.50 o 
   6  32   0       37.83       40.99      1.80 o 
   8  32   0       27.20       27.03      1.91 o 
   1  33   0       92.19       94.96      1.43 o 
   3  33   0       69.65       69.76      1.55 o 
   5  33   0       76.35       82.41      1.71 o 
   7  33   0        9.90        9.44      1.13 o 
   0  34   0      159.40      168.19      2.67 o 
   2  34   0      105.39      101.73      1.55 o 
   4  34   0      110.90      113.60      2.10 o 
   6  34   0       14.37       13.19      0.98 o 
   8  34   0        2.88        1.63      1.05 o 
   1  35   0      211.01      212.82      2.62 o 
   3  35   0      159.67      163.46      2.78 o 
   5  35   0       21.58       22.20      1.06 o 
   7  35   0        0.95        1.26      1.01 o 
   0  36   0        3.02        3.31      0.69 o 
   2  36   0       27.03       26.60      0.88 o 
   4  36   0       13.30       13.43      0.93 o 
   6  36   0       64.68       67.42      1.98 o 
   1  37   0      177.35      186.27      2.28 o 
   3  37   0       16.14       12.96      0.97 o 
   5  37   0       32.54       35.58      2.14 o 
   7  37   0       54.60       58.89      2.25 o 
   0  38   0       53.90       61.81      2.14 o 
   2  38   0       10.94       11.17      0.71 o 
   4  38   0       15.59       14.99      1.00 o 
   6  38   0      131.92      141.28      2.94 o 
   1  39   0      267.30      275.49      3.02 o 
   3  39   0       25.20       26.14      1.23 o 
   5  39   0      147.03      148.24      2.57 o 
   0  40   0      996.85     1012.99     12.78 o 
   2  40   0       78.99       80.36      1.72 o 
   4  40   0      188.96      188.38      3.33 o 
   6  40   0      123.72      122.60      3.56 o 
   1  41   0       47.28       53.10      1.31 o 
   3  41   0        0.71        2.20      0.74 o 
   5  41   0       31.77       36.68      1.80 o 
   0  42   0       39.46       53.57      2.81 o 
   2  42   0       27.05       27.49      1.21 o 
   4  42   0        5.99        5.61      0.94 o 
   1  43   0      173.80      181.41      2.99 o 
   3  43   0       12.81       12.54      1.15 o 
   5  43   0      206.37      211.05      5.61 o 
   0  44   0     1242.60     1327.47     19.65 o 
   2  44   0       73.97       83.95      1.99 o 
   4  44   0      111.97      117.86      4.92 o 
   1  45   0       31.65       35.77      1.45 o 
   3  45   0       37.45       33.53      1.76 o 
   0  46   0      432.85      491.59      7.46 o 
   2  46   0       32.15       32.05      1.91 o 
   1  47   0       54.73       59.12      2.57 o 
   3  47   0       49.32       49.87      2.34 o 
   0  48   0       36.46       43.37      2.55 o 
   2  48   0      147.73      156.96      8.49 o 
   1  49   0       76.36       83.08      3.28 o 
 -11   1   1       11.63       12.01      2.05 o 
  -9   1   1       15.00       16.00      0.88 o 
  -7   1   1        5.37        5.37      0.85 o 
  -5   1   1      161.62      160.68      2.05 o 
  -3   1   1       42.29       38.84      1.58 o 
  -1   1   1     4214.60     4237.60     50.13 o 
   1   1   1     2191.84     2287.74     38.64 o 
   3   1   1       65.71       76.60      2.26 o 
   5   1   1       88.52      100.65      2.08 o 
   7   1   1       54.86       59.14      2.94 o 
   9   1   1       11.60       12.69      1.23 o 
 -10   2   1        2.08        2.05      0.68 o 
  -8   2   1       27.40       25.51      0.99 o 
  -6   2   1      225.47      218.52      2.76 o 
  -4   2   1      691.99      697.12      6.99 o 
  -2   2   1     1735.19     1741.99     24.03 o 
   0   2   1     4115.44     4179.97     99.34 o 
   2   2   1      120.63      138.68      3.11 o 
   4   2   1     1234.74     1280.29     18.66 o 
   6   2   1       50.59       41.38      1.67 o 
   8   2   1        1.86        1.05      0.75 o 
  10   2   1        2.85        2.08      0.94 o 
 -11   3   1       10.67       10.88      1.26 o 
  -9   3   1       24.41       24.81      2.20 o 
  -7   3   1       59.37       62.29      1.30 o 
  -5   3   1      225.31      240.52      2.85 o 
  -3   3   1      156.94      165.43      2.87 o 
  -1   3   1      590.46      640.36      5.84 o 
   1   3   1     2221.54     2182.60     52.40 o 
   3   3   1      598.00      584.49      7.40 o 
   5   3   1       38.65       44.39      0.95 o 
   7   3   1       71.35       68.51      1.79 o 
   9   3   1       21.93       22.98      1.68 o 
 -10   4   1       35.69       36.63      1.75 o 
  -8   4   1       35.41       33.25      1.12 o 
  -6   4   1      376.88      362.21      3.84 o 
  -4   4   1      116.63      142.10      1.77 o 
  -2   4   1     1266.83     1310.65     18.28 o 
   0   4   1     3075.07     3201.13     45.35 o 
   2   4   1      153.01       96.02     51.65 o 
   4   4   1        7.90       10.82      0.61 o 
   6   4   1       92.10       88.51      2.02 o 
   8   4   1      222.07      212.62      4.97 o 
  10   4   1       70.79       74.82      3.16 o 
 -11   5   1        1.19        1.95      1.27 o 
  -9   5   1      178.92      173.48      3.96 o 
  -7   5   1      102.63      100.17      1.88 o 
  -5   5   1      151.93      150.08      1.83 o 
  -3   5   1     2578.09     2804.23     38.70 o 
  -1   5   1      883.45      866.82      9.21 o 
   1   5   1     8523.69     8240.06    186.77 o 
   3   5   1     1075.53     1252.00     15.18 o 
   5   5   1      657.11      642.96      8.50 o 
   7   5   1       43.48       38.49      1.34 o 
   9   5   1       31.80       38.85      2.25 o 
 -10   6   1       23.80       23.73      1.56 o 
  -8   6   1       23.23       27.69      2.34 o 
  -6   6   1      159.40      152.07      2.77 o 
  -4   6   1     1116.54     1369.47     14.79 o 
  -2   6   1      227.72       97.19     89.36 o 
   0   6   1     3372.83     3432.30     33.10 o 
   2   6   1     5498.03     5892.53     80.63 o 
   4   6   1      235.40      233.36      3.55 o 
   6   6   1       40.96       39.61      1.74 o 
   8   6   1      269.89      274.13      5.33 o 
  10   6   1       15.75       15.25      1.75 o 
 -11   7   1      100.55       99.86      2.43 o 
  -9   7   1      911.27      947.06     14.03 o 
  -7   7   1       61.95       59.94      1.69 o 
  -5   7   1      154.04      141.52      2.36 o 
  -3   7   1    11155.34    11749.73    121.24 o 
  -1   7   1       22.27       37.82      0.64 o 
   1   7   1     3912.38     4057.21    107.40 o 
   3   7   1     4502.30     5053.35     58.89 o 
   5   7   1       54.63       55.21      1.73 o 
   7   7   1       23.25       26.04      1.31 o 
   9   7   1      187.55      209.14      6.47 o 
 -10   8   1      125.24      133.54      3.54 o 
  -8   8   1       76.71       76.03      2.10 o 
  -6   8   1       49.20       45.64      1.26 o 
  -4   8   1     1640.28     1892.86     23.50 o 
  -2   8   1      334.51      380.67      3.92 o 
   0   8   1      775.93      856.02      8.50 o 
   2   8   1     6387.39     6775.02     72.34 o 
   4   8   1      216.81      173.90      2.86 o 
   6   8   1        3.93        3.45      0.69 o 
   8   8   1     1167.72     1230.58     18.40 o 
  10   8   1       56.75       56.10      3.07 o 
 -11   9   1       16.24       16.89      1.46 o 
  -9   9   1      735.20      749.56     11.50 o 
  -7   9   1      174.64      163.36      3.17 o 
  -5   9   1      807.31      795.65      9.57 o 
  -3   9   1     4480.70     4611.16    147.22 o 
  -1   9   1      901.07      914.01      8.98 o 
   1   9   1      541.01      633.39     11.46 o 
   3   9   1     2891.62     2985.71     50.59 o 
   5   9   1       81.71       92.11      2.40 o 
   7   9   1      161.49      136.88      3.00 o 
   9   9   1      203.69      212.44      6.79 o 
 -10  10   1       29.14       31.95      3.58 o 
  -8  10   1       23.14       28.27      1.38 o 
  -6  10   1      242.07      193.64      2.66 o 
  -4  10   1      134.15      150.40      1.91 o 
  -2  10   1     1644.37     1602.95     17.17 o 
   0  10   1     2017.36     2106.61     29.59 o 
   2  10   1     2477.74     2661.48     35.81 o 
   4  10   1     1195.19     1227.23     15.30 o 
   6  10   1        8.54        9.52      0.93 o 
   8  10   1      281.28      282.39      5.69 o 
  10  10   1      148.56      170.50      6.10 o 
 -11  11   1        4.32        2.96      0.98 o 
  -9  11   1       61.14       60.42      1.72 o 
  -7  11   1       50.16       55.86      1.60 o 
  -5  11   1      218.02      267.35      3.97 o 
  -3  11   1     1762.34     2015.81     20.70 o 
  -1  11   1      241.81      259.22      2.89 o 
   1  11   1     6548.15     6751.31    103.21 o 
   3  11   1      214.46      219.50      2.58 o 
   5  11   1      476.53      397.33      5.25 o 
   7  11   1       70.17       70.25      1.69 o 
   9  11   1       10.10       10.78      1.50 o 
 -10  12   1       35.42       34.41      1.87 o 
  -8  12   1      362.35      367.74      5.38 o 
  -6  12   1      764.52      705.20      7.24 o 
  -4  12   1      179.08      177.34      2.73 o 
  -2  12   1     4744.98     4670.62     37.74 o 
   0  12   1     5328.23     5598.52     67.40 o 
   2  12   1     1553.14     1766.67     24.80 o 
   4  12   1      380.21      441.66      5.82 o 
   6  12   1      277.93      226.49      3.69 o 
   8  12   1       18.22       16.31      1.09 o 
  10  12   1        0.09        0.88      1.34 o 
 -11  13   1        5.43        5.07      1.12 o 
  -9  13   1       82.20       81.50      2.51 o 
  -7  13   1      488.14      404.07      5.12 o 
  -5  13   1      309.53      327.68      4.16 o 
  -3  13   1      188.40      161.64      1.88 o 
  -1  13   1     2385.53     2522.96     24.09 o 
   1  13   1      508.60      520.82      4.59 o 
   3  13   1       94.07      116.72      1.62 o 
   5  13   1     1161.57      946.51     10.36 o 
   7  13   1      106.80      116.93      2.46 o 
   9  13   1       70.89       76.14      2.08 o 
 -10  14   1      108.66      115.17      3.21 o 
  -8  14   1        7.08        7.30      0.70 o 
  -6  14   1     2119.34     1759.30     18.69 o 
  -4  14   1       19.19       13.91      4.46 o 
  -2  14   1      317.92      311.17      3.43 o 
   0  14   1    10345.69    10767.95     94.10 o 
   2  14   1     1117.34     1088.05     10.60 o 
   4  14   1      327.02      374.13      4.61 o 
   6  14   1     1222.38     1005.99     14.37 o 
   8  14   1       17.00       16.45      1.26 o 
  10  14   1       21.50       25.94      2.73 o 
  -9  15   1      138.58      143.95      3.09 o 
  -7  15   1      121.26       99.25      2.40 o 
  -5  15   1       35.88       23.60      0.89 o 
  -3  15   1      198.27      244.54      2.66 o 
  -1  15   1     4743.22     5063.81     47.96 o 
   1  15   1      805.93      869.24      7.44 o 
   3  15   1       96.99       57.34     19.59 o 
   5  15   1     1180.67      940.88     10.45 o 
   7  15   1       46.09       47.36      1.58 o 
   9  15   1       97.00      100.74      2.50 o 
 -10  16   1        1.85        1.38      0.75 o 
  -8  16   1       56.95       53.55      1.51 o 
  -6  16   1      749.64      610.74      7.27 o 
  -4  16   1      225.16      133.57     45.44 o 
  -2  16   1      494.04      538.93      4.57 o 
   0  16   1     1867.96     2099.41     18.62 o 
   2  16   1     2965.15     3170.15     32.90 o 
   4  16   1      178.77      122.08      2.06 o 
   6  16   1       67.53       41.79      1.29 o 
   8  16   1      106.43      117.78      2.70 o 
  10  16   1        8.64        8.02      1.16 o 
  -9  17   1       67.81       72.74      2.06 o 
  -7  17   1       35.31       27.46      1.12 o 
  -5  17   1       55.51       40.30      1.33 o 
  -3  17   1     1162.99     1209.46     17.77 o 
  -1  17   1      417.27      474.24      4.23 o 
   1  17   1      310.17      317.66      2.64 o 
   3  17   1      126.60      120.87      3.63 o 
   5  17   1      347.49      269.28      3.75 o 
   7  17   1       31.15       31.37      1.16 o 
   9  17   1       13.81       13.74      1.55 o 
 -10  18   1        9.76       12.93      1.65 o 
  -8  18   1      167.43      157.51      2.86 o 
  -6  18   1      109.01       95.57      1.94 o 
  -4  18   1      279.23      267.51      3.31 o 
  -2  18   1      196.99      235.20      2.17 o 
   0  18   1       75.18       86.34      0.93 o 
   2  18   1      245.62      269.45      4.17 o 
   4  18   1      114.05      117.83      2.15 o 
   6  18   1       41.87       36.83      1.22 o 
   8  18   1        1.59        1.84      0.62 o 
  -9  19   1      120.49      119.13      2.79 o 
  -7  19   1       26.83       24.19      1.15 o 
  -5  19   1      142.31      110.25      2.09 o 
  -3  19   1       67.73       74.43      1.05 o 
  -1  19   1      857.50      884.54      6.07 o 
   1  19   1      292.32      310.26      2.75 o 
   3  19   1      298.31      286.71      7.02 o 
   5  19   1        4.76        4.02      0.78 o 
   7  19   1      240.24      215.53      3.45 o 
   9  19   1       47.07       45.68      1.63 o 
 -10  20   1      115.57      122.39      3.16 o 
  -8  20   1      147.10      136.93      2.71 o 
  -6  20   1       11.33        8.23      0.74 o 
  -4  20   1      585.63      571.05      5.94 o 
  -2  20   1      728.72      768.58      5.96 o 
   0  20   1       38.04       46.90      0.68 o 
   2  20   1      250.95      265.91      2.73 o 
   4  20   1      242.05      195.06      3.05 o 
   6  20   1       11.08       13.39      0.88 o 
   8  20   1       75.57       74.59      1.95 o 
  -9  21   1      232.72      239.10      4.42 o 
  -7  21   1       15.99       15.01      1.09 o 
  -5  21   1      348.23      324.02      5.00 o 
  -3  21   1      793.36      769.43      6.03 o 
  -1  21   1      280.97      297.50      2.46 o 
   1  21   1      454.56      468.00      3.94 o 
   3  21   1     3240.48     3078.82     38.51 o 
   5  21   1       35.49       32.96      1.21 o 
   7  21   1       26.89       25.99      1.27 o 
   9  21   1      121.09      124.59      3.00 o 
 -10  22   1       52.04       47.51      2.10 o 
  -8  22   1       10.67        9.81      1.23 o 
  -6  22   1        5.23        4.58      0.65 o 
  -4  22   1      806.75      704.37      6.90 o 
  -2  22   1      442.37      429.77      3.82 o 
   0  22   1       18.36       17.41      0.65 o 
   2  22   1      819.10      751.08      5.85 o 
   4  22   1      106.84       91.64      1.75 o 
   6  22   1       19.10       20.01      1.29 o 
   8  22   1      108.88      113.82      2.54 o 
  -9  23   1      150.93      161.06      4.82 o 
  -7  23   1        5.01        4.71      0.76 o 
  -5  23   1       63.49       54.59      1.38 o 
  -3  23   1      562.72      529.85      4.39 o 
  -1  23   1      138.90      155.92      1.39 o 
   1  23   1       27.76       25.40      0.63 o 
   3  23   1        3.02        5.34      0.53 o 
   5  23   1        7.84       12.12      0.94 o 
   7  23   1       64.81       57.47      1.77 o 
   9  23   1       27.98       32.55      1.85 o 
  -8  24   1      144.45      146.48      3.01 o 
  -6  24   1        5.27        6.78      0.77 o 
  -4  24   1       37.44       34.10      1.02 o 
  -2  24   1      178.91      186.99      1.78 o 
   0  24   1       20.31       26.90      0.53 o 
   2  24   1      507.93      484.30      4.05 o 
   4  24   1       33.69       36.43      1.20 o 
   6  24   1       33.39       33.50      1.39 o 
   8  24   1       77.76       82.68      2.57 o 
  -9  25   1        5.50        5.00      1.74 o 
  -7  25   1       20.19       19.40      1.22 o 
  -5  25   1      119.78      126.27      2.25 o 
  -3  25   1       74.21       74.57      1.09 o 
  -1  25   1       47.37       41.95      0.64 o 
   1  25   1        2.68        7.20      0.42 o 
   3  25   1       28.44       23.63      0.82 o 
   5  25   1       43.69       44.69      1.53 o 
   7  25   1       14.44       15.02      1.12 o 
   9  25   1       10.73       11.88      1.34 o 
  -8  26   1      168.62      174.63      3.83 o 
  -6  26   1      199.14      197.31      3.45 o 
  -4  26   1      143.17      144.33      2.18 o 
  -2  26   1      143.87      131.69      1.50 o 
   0  26   1      217.69      174.17      1.61 o 
   2  26   1      377.26      364.43      3.26 o 
   4  26   1      302.72      299.30      4.01 o 
   6  26   1      115.70      117.99      2.59 o 
   8  26   1        5.24        3.97      0.88 o 
  -9  27   1        4.70        7.51      1.89 o 
  -7  27   1       96.55      102.57      2.47 o 
  -5  27   1       54.78       49.76      1.44 o 
  -3  27   1       11.96       12.24      0.52 o 
  -1  27   1      135.58      112.71      1.21 o 
   1  27   1      905.09      912.66      7.14 o 
   3  27   1       11.60        9.64      0.85 o 
   5  27   1      162.27      159.84      3.06 o 
   7  27   1      144.36      146.30      3.05 o 
  -8  28   1      146.94      148.45      3.19 o 
  -6  28   1      297.05      289.19      4.56 o 
  -4  28   1       15.80       11.45      0.74 o 
  -2  28   1      239.15      244.60      2.34 o 
   0  28   1      364.44      305.54      2.57 o 
   2  28   1      145.78      138.45      1.80 o 
   4  28   1        0.08        0.37      0.42 o 
   6  28   1      114.53      119.33      2.51 o 
   8  28   1       37.91       39.96      2.10 o 
  -9  29   1       27.15       28.81      1.94 o 
  -7  29   1       49.13       48.27      1.82 o 
  -5  29   1       48.87       45.47      1.29 o 
  -3  29   1       55.16       51.89      1.13 o 
  -1  29   1      287.54      249.84      2.14 o 
   1  29   1      306.99      284.93      2.78 o 
   3  29   1        9.59       10.11      0.66 o 
   5  29   1      694.73      692.52      8.83 o 
   7  29   1       27.26       22.84      1.43 o 
  -8  30   1        3.93        5.39      1.06 o 
  -6  30   1      563.75      562.47      6.85 o 
  -4  30   1       53.58       52.71      1.36 o 
  -2  30   1        5.99        4.71      0.42 o 
   0  30   1      474.90      412.80      3.31 o 
   2  30   1       91.61       93.08      1.37 o 
   4  30   1       80.29       77.54      1.54 o 
   6  30   1      194.54      195.03      3.66 o 
   8  30   1       21.47       20.48      2.50 o 
  -7  31   1      123.91      129.19      2.98 o 
  -5  31   1      157.20      152.54      2.51 o 
  -3  31   1       17.11       19.67      0.76 o 
  -1  31   1      454.06      420.02      3.52 o 
   1  31   1       15.00       12.60      0.60 o 
   3  31   1       93.03       97.40      1.70 o 
   5  31   1       76.40       73.58      1.70 o 
   7  31   1       71.03       69.09      2.20 o 
  -8  32   1       51.07       50.15      2.44 o 
  -6  32   1      105.66      103.29      2.31 o 
  -4  32   1       82.24       87.94      1.77 o 
  -2  32   1      299.18      289.57      2.92 o 
   0  32   1      442.91      417.04      3.83 o 
   2  32   1      222.37      225.76      2.53 o 
   4  32   1      208.16      213.83      2.87 o 
   6  32   1       69.80       71.49      1.91 o 
   8  32   1       79.48       82.00      2.99 o 
  -7  33   1        0.23        0.88      0.82 o 
  -5  33   1       56.97       52.57      1.64 o 
  -3  33   1      297.84      302.63      3.19 o 
  -1  33   1       39.15       38.73      1.09 o 
   1  33   1      392.93      381.83      3.61 o 
   3  33   1      178.16      181.25      2.67 o 
   5  33   1       92.02       93.33      1.97 o 
   7  33   1       18.00       17.09      1.37 o 
  -8  34   1        1.82        0.35      1.04 o 
  -6  34   1       38.21       40.19      1.49 o 
  -4  34   1      111.15      115.67      2.13 o 
  -2  34   1       35.70       32.47      0.93 o 
   0  34   1       60.48       62.15      1.22 o 
   2  34   1      244.99      251.39      2.78 o 
   4  34   1      115.61      115.44      2.00 o 
   6  34   1       29.73       32.14      1.51 o 
  -7  35   1       88.40       89.67      2.47 o 
  -5  35   1       49.82       52.13      1.54 o 
  -3  35   1      514.77      535.35      5.36 o 
  -1  35   1       44.39       44.20      0.94 o 
   1  35   1       10.41        8.49      0.57 o 
   3  35   1      415.77      411.09      4.81 o 
   5  35   1        5.06        4.92      0.69 o 
   7  35   1       82.02       79.63      2.49 o 
  -6  36   1       25.73       22.78      1.81 o 
  -4  36   1      332.93      336.67      4.47 o 
  -2  36   1       94.97       93.42      1.92 o 
   0  36   1       43.89       46.48      1.09 o 
   2  36   1      409.40      424.53      4.46 o 
   4  36   1      108.24      107.71      2.11 o 
   6  36   1       41.11       43.44      1.68 o 
  -7  37   1       43.07       41.75      1.81 o 
  -5  37   1       58.31       62.08      1.71 o 
  -3  37   1      373.03      385.76      5.35 o 
  -1  37   1      199.99      202.38      2.67 o 
   1  37   1      110.09      113.70      1.72 o 
   3  37   1      192.88      205.21      3.37 o 
   5  37   1       35.42       36.52      1.85 o 
  -6  38   1       69.45       68.85      1.88 o 
  -4  38   1       49.03       48.56      1.70 o 
  -2  38   1        3.79        6.42      0.63 o 
   0  38   1      596.73      589.67      6.15 o 
   2  38   1      154.45      166.32      2.37 o 
   4  38   1      105.14      107.43      2.17 o 
   6  38   1       18.72       15.18      1.25 o 
  -7  39   1        6.29        4.84      1.82 o 
  -5  39   1       51.37       51.74      1.82 o 
  -3  39   1      160.81      170.08      2.97 o 
  -1  39   1        0.27        1.21      0.52 o 
   1  39   1       27.13       25.84      0.92 o 
   3  39   1      148.75      142.60      2.75 o 
   5  39   1       11.10        9.17      0.97 o 
  -6  40   1       36.00       30.47      1.81 o 
  -4  40   1        9.83        9.30      1.06 o 
  -2  40   1       32.40       33.37      1.16 o 
   0  40   1      171.62      179.43      2.90 o 
   2  40   1       70.11       76.06      2.02 o 
   4  40   1       43.46       40.92      1.53 o 
   6  40   1        9.16        9.54      1.51 o 
  -5  41   1       70.05       70.82      2.28 o 
  -3  41   1       12.55       13.32      1.12 o 
  -1  41   1      291.69      295.53      4.05 o 
   1  41   1      110.16      114.22      1.77 o 
   3  41   1        0.78        0.35      0.70 o 
   5  41   1      126.94      130.91      3.22 o 
  -6  42   1      201.94      211.41      7.10 o 
  -4  42   1        7.34        7.08      0.97 o 
  -2  42   1      146.35      148.03      3.23 o 
   0  42   1      687.40      697.40      7.26 o 
   2  42   1        0.65        0.73      0.80 o 
   4  42   1       78.82       81.28      2.36 o 
  -5  43   1      219.41      220.53      5.18 o 
  -3  43   1       18.92       22.09      1.36 o 
  -1  43   1      564.18      578.77      6.76 o 
   1  43   1      308.88      310.59      5.71 o 
   3  43   1        4.05        3.96      0.84 o 
  -4  44   1       71.34       75.00      3.49 o 
  -2  44   1      116.70      124.76      2.55 o 
   0  44   1       71.45       81.44      1.89 o 
   2  44   1       20.85       18.82      1.29 o 
   4  44   1      160.65      157.84      4.26 o 
  -3  45   1       77.30       75.02      3.01 o 
  -1  45   1       35.29       37.79      2.29 o 
   1  45   1      155.46      160.31      3.04 o 
   3  45   1       65.52       64.18      4.03 o 
  -4  46   1       32.29       30.54      2.38 o 
  -2  46   1       41.62       42.18      1.99 o 
   0  46   1       44.76       43.84      1.61 o 
   2  46   1       58.04       59.02      2.06 o 
  -3  47   1        8.97        6.74      1.57 o 
  -1  47   1        8.35        7.69      1.21 o 
   1  47   1       74.12       69.69      2.36 o 
  -2  48   1       16.12       16.17      1.91 o 
   0  48   1       15.21       12.85      1.35 o 
 -10   0   2       42.84       43.01      2.23 o 
  -8   0   2       55.81       54.96      4.19 o 
  -6   0   2     4513.35     4258.18     58.93 o 
  -4   0   2       78.22      107.43      2.62 o 
  -2   0   2     1916.23     2327.58     37.37 o 
   0   0   2    27972.27    26703.60    437.37 o 
   2   0   2      214.27      217.23      4.41 o 
   4   0   2     1229.37     1092.14     14.76 o 
   6   0   2     1802.16     1756.81     24.72 o 
   8   0   2       18.77       17.24      1.28 o 
 -11   1   2       20.65       22.62      2.21 o 
  -9   1   2        9.14        9.10      0.83 o 
  -7   1   2     4121.51     3948.40     38.88 o 
  -5   1   2      199.40      194.70      2.53 o 
  -3   1   2      291.54      318.12      3.27 o 
  -1   1   2    53392.13    29949.53    712.56 o 
   1   1   2       96.73       80.95      2.16 o 
   3   1   2      155.93      184.98      2.69 o 
   5   1   2     5969.24     5793.27     60.92 o 
   7   1   2       20.21       21.27      1.26 o 
   9   1   2        7.03        6.19      1.07 o 
 -10   2   2       20.03       18.72      2.47 o 
  -8   2   2       18.64       17.64      0.92 o 
  -6   2   2     3084.47     3017.48     29.82 o 
  -4   2   2      178.23      155.49      2.14 o 
  -2   2   2      939.87     1048.25     11.18 o 
   0   2   2     7267.42     7697.45     89.13 o 
   2   2   2      780.60      775.81      9.40 o 
   4   2   2      360.87      357.39      3.87 o 
   6   2   2       78.59       77.50      1.98 o 
   8   2   2       30.94       31.43      1.58 o 
  10   2   2      237.33      257.81      6.91 o 
 -11   3   2       17.10       17.52      1.94 o 
  -9   3   2       12.20       13.68      1.08 o 
  -7   3   2      202.06      190.97      4.32 o 
  -5   3   2      379.06      353.43      7.65 o 
  -3   3   2      172.23      213.33      2.45 o 
  -1   3   2     4393.21     4718.31     48.85 o 
   1   3   2     1893.60     1847.74     31.68 o 
   3   3   2      212.31      222.59      2.90 o 
   5   3   2     1891.00     1808.41     22.09 o 
   7   3   2      200.92      205.85      4.33 o 
   9   3   2       49.37       52.91      2.52 o 
 -10   4   2        7.95        7.33      1.16 o 
  -8   4   2      234.92      228.78      3.48 o 
  -6   4   2       86.53       83.34      2.64 o 
  -4   4   2       84.76       65.50      1.13 o 
  -2   4   2     3506.78     3463.77     55.51 o 
   0   4   2     3040.28     3088.34     50.78 o 
   2   4   2      156.98      148.12      2.28 o 
   4   4   2      313.30      315.78      3.48 o 
   6   4   2      131.94      123.62      2.68 o 
   8   4   2        0.71        0.13      0.70 o 
  10   4   2       46.08       49.72      2.59 o 
 -11   5   2       73.11       69.49      4.84 o 
  -9   5   2        4.59        4.58      0.74 o 
  -7   5   2      117.59      107.87      2.25 o 
  -5   5   2      851.68      857.86     10.64 o 
  -3   5   2      266.63      338.76      3.34 o 
  -1   5   2      200.67      205.42      2.15 o 
   1   5   2     2273.74     2344.72     32.56 o 
   3   5   2      294.63      298.63      3.72 o 
   5   5   2       39.81       35.28      1.87 o 
   7   5   2      125.58      124.40      2.84 o 
   9   5   2        8.55       11.22      3.17 o 
 -10   6   2       16.94       19.14      1.58 o 
  -8   6   2      432.38      415.63      6.16 o 
  -6   6   2      180.11      175.39      2.77 o 
  -4   6   2        2.11        0.67      0.45 o 
  -2   6   2     2223.55     2298.07     22.33 o 
   0   6   2       63.35       39.40     11.34 o 
   2   6   2       10.52        2.19      0.62 o 
   4   6   2     1115.68     1073.78     10.56 o 
   6   6   2      191.65      189.04      4.02 o 
   8   6   2        2.04        0.97      0.79 o 
  10   6   2       27.73       29.82      2.30 o 
 -11   7   2       88.73       94.24      3.25 o 
  -9   7   2        5.56        6.87      0.87 o 
  -7   7   2       85.85       93.49      1.83 o 
  -5   7   2     1137.60     1167.42     14.25 o 
  -3   7   2     1239.58     1378.19     11.46 o 
  -1   7   2      589.97      620.03      7.02 o 
   1   7   2     1709.41     1811.30     39.47 o 
   3   7   2      554.15      638.88      7.28 o 
   5   7   2      192.55      184.97      2.99 o 
   7   7   2      100.21      105.86      2.64 o 
   9   7   2      136.88      138.54      4.19 o 
 -10   8   2       85.65       95.23      8.19 o 
  -8   8   2        6.92        6.51      1.40 o 
  -6   8   2      367.60      365.31      6.93 o 
  -4   8   2      683.87      774.50     11.26 o 
  -2   8   2      136.55      147.16      1.69 o 
   0   8   2      282.70      289.52      5.38 o 
   2   8   2      428.31      491.33      5.72 o 
   4   8   2       72.01       62.60      1.28 o 
   6   8   2        2.46        2.00      0.67 o 
   8   8   2       11.63       11.16      1.52 o 
  10   8   2       12.61       15.54      1.94 o 
 -11   9   2        4.56        3.64      0.87 o 
  -9   9   2      129.42      140.71      3.95 o 
  -7   9   2      132.41      129.01      2.35 o 
  -5   9   2       65.68       59.90      1.34 o 
  -3   9   2       65.64       59.00      0.99 o 
  -1   9   2     1385.05     1473.71     21.11 o 
   1   9   2      788.56      797.56      7.32 o 
   3   9   2      403.11      424.12      6.50 o 
   5   9   2      588.85      552.92      7.97 o 
   7   9   2       54.60       54.16      2.11 o 
   9   9   2       46.51       47.39      5.13 o 
 -10  10   2       32.02       31.72      1.52 o 
  -8  10   2       53.59       52.81      1.52 o 
  -6  10   2      204.66      191.25      4.47 o 
  -4  10   2       28.39       39.56      1.10 o 
  -2  10   2       97.86      102.86      1.35 o 
   0  10   2      153.80      171.71      2.28 o 
   2  10   2       24.09       24.23      0.53 o 
   4  10   2      563.51      527.80      7.09 o 
   6  10   2       73.45       74.57      1.77 o 
   8  10   2      186.30      196.40      4.61 o 
  10  10   2        7.97        9.35      1.79 o 
 -11  11   2        0.00        0.93      0.98 o 
  -9  11   2       42.95       44.75      1.42 o 
  -7  11   2      211.12      187.66      2.85 o 
  -5  11   2       45.64       49.04      0.99 o 
  -3  11   2      158.42      165.39      2.37 o 
  -1  11   2       98.18       86.49      2.81 o 
   1  11   2      658.46      783.46      6.01 o 
   3  11   2      156.98      145.01      2.87 o 
   5  11   2      315.37      278.64      4.32 o 
   7  11   2       13.43       13.01      0.90 o 
   9  11   2       21.53       21.24      2.00 o 
 -10  12   2        3.79        2.33      0.77 o 
  -8  12   2        3.05        1.49      0.58 o 
  -6  12   2        9.57        4.66      0.51 o 
  -4  12   2       73.86       80.03      1.29 o 
  -2  12   2      342.22      367.40      3.23 o 
   0  12   2      458.30      493.55      9.03 o 
   2  12   2     1063.03     1110.08     11.77 o 
   4  12   2      161.63      146.52      2.22 o 
   6  12   2       66.69       65.16      1.74 o 
   8  12   2       19.31       20.86      1.17 o 
 -11  13   2       12.58       14.00      1.25 o 
  -9  13   2       31.30       30.68      1.23 o 
  -7  13   2       91.46      101.21      1.78 o 
  -5  13   2       11.13       13.91      0.66 o 
  -3  13   2       64.14       64.47      0.93 o 
  -1  13   2      216.01      221.09      2.27 o 
   1  13   2      826.75      893.62      8.20 o 
   3  13   2      270.70      235.83      7.35 o 
   5  13   2       85.03      100.08      1.80 o 
   7  13   2      156.00      151.26      3.38 o 
   9  13   2        3.89        2.31      0.80 o 
 -10  14   2       11.67       12.80      1.12 o 
  -8  14   2      402.03      415.73      6.06 o 
  -6  14   2        5.50        9.40      0.62 o 
  -4  14   2      482.47      511.59      7.75 o 
  -2  14   2      133.92      113.46      1.34 o 
   0  14   2      155.87      190.34      2.04 o 
   2  14   2      336.27      370.73     18.11 o 
   4  14   2      229.18      199.01      2.88 o 
   6  14   2      194.74      193.71      3.53 o 
   8  14   2       35.93       35.35      1.50 o 
 -11  15   2       20.04       23.35      1.58 o 
  -9  15   2        1.70        2.51      0.72 o 
  -7  15   2       41.01       44.91      1.34 o 
  -5  15   2      154.49      135.88      3.52 o 
  -3  15   2      140.60      156.12      1.63 o 
  -1  15   2      472.89      511.28      4.44 o 
   1  15   2      258.06      275.73      2.74 o 
   3  15   2      494.76      473.23      8.48 o 
   5  15   2       60.80       72.11      1.55 o 
   7  15   2      114.63      113.86      2.62 o 
   9  15   2       60.50       64.81      2.09 o 
 -10  16   2       15.07       14.39      1.20 o 
  -8  16   2        8.10        8.07      0.88 o 
  -6  16   2        8.34        8.52      0.69 o 
  -4  16   2       57.97       57.76      1.54 o 
  -2  16   2      186.20      198.73      1.97 o 
   0  16   2       69.09       82.67      1.17 o 
   2  16   2      124.78      133.33      2.12 o 
   4  16   2      223.94      195.07      2.94 o 
   6  16   2       33.96       33.17      1.23 o 
   8  16   2       94.81       92.24      2.45 o 
  -9  17   2      142.97      140.89      3.05 o 
  -7  17   2       57.61       57.26      1.57 o 
  -5  17   2      418.71      405.06      4.68 o 
  -3  17   2       92.13      107.31      1.29 o 
  -1  17   2      671.48      690.25      4.95 o 
   1  17   2      759.49      809.93      6.57 o 
   3  17   2     1599.34     1547.42     16.84 o 
   5  17   2       14.76       23.73      1.01 o 
   7  17   2      128.31      133.05      2.49 o 
   9  17   2       33.08       33.49      1.83 o 
 -10  18   2       99.77      101.22      2.68 o 
  -8  18   2      168.29      162.89      3.22 o 
  -6  18   2       45.66       34.23      1.21 o 
  -4  18   2      287.74      293.48      3.28 o 
  -2  18   2      799.61      806.47      5.42 o 
   0  18   2      520.50      552.30      6.76 o 
   2  18   2     1622.49     1600.88     15.52 o 
   4  18   2      309.09      292.65      4.42 o 
   6  18   2      257.00      255.05      3.81 o 
   8  18   2      239.08      234.68      4.57 o 
  -9  19   2      376.16      359.61      5.82 o 
  -7  19   2        6.59        6.87      0.75 o 
  -5  19   2      207.13      199.35      2.80 o 
  -3  19   2      983.24      871.34      6.73 o 
  -1  19   2      101.61      110.21      1.09 o 
   1  19   2       69.12       74.74      1.07 o 
   3  19   2      987.56      954.11      9.77 o 
   5  19   2        7.15        9.55      0.76 o 
   7  19   2       46.70       41.82      1.45 o 
   9  19   2        0.40       -0.48      0.77 o 
 -10  20   2      476.83      478.59      8.00 o 
  -8  20   2       24.22       22.94      1.34 o 
  -6  20   2       46.80       49.97      1.46 o 
  -4  20   2     3711.37     3509.74     30.33 o 
  -2  20   2      439.98      482.15      3.32 o 
   0  20   2      172.09      170.07      1.48 o 
   2  20   2     2767.01     2568.32     28.09 o 
   4  20   2      236.43      229.55      3.48 o 
   6  20   2        8.20        7.96      0.80 o 
   8  20   2     1051.23     1050.84     12.33 o 
  -9  21   2     1187.37     1184.74     15.31 o 
  -7  21   2        9.23       10.68      0.90 o 
  -5  21   2       29.74       34.91      1.25 o 
  -3  21   2     2710.97     2549.46     18.55 o 
  -1  21   2       30.59       27.31      0.61 o 
   1  21   2      332.32      308.82      3.14 o 
   3  21   2     1453.75     1386.11     12.59 o 
   5  21   2        2.62        2.76      0.59 o 
   7  21   2      332.19      333.17      4.90 o 
   9  21   2       86.15       94.59      2.72 o 
 -10  22   2      550.97      561.41      9.20 o 
  -8  22   2       28.41       26.67      1.37 o 
  -6  22   2        1.99        1.89      0.57 o 
  -4  22   2     4018.69     3842.62     33.18 o 
  -2  22   2      859.04      865.24      5.43 o 
   0  22   2       57.79       47.00      0.71 o 
   2  22   2     9152.45     8743.65    100.05 o 
   4  22   2       46.13       43.06      1.38 o 
   6  22   2      113.83      118.19      2.59 o 
   8  22   2     1320.07     1359.77     17.98 o 
  -9  23   2      951.29      938.74     12.66 o 
  -7  23   2       10.70       10.57      0.95 o 
  -5  23   2      266.05      249.70      4.38 o 
  -3  23   2     2308.27     2163.21     15.08 o 
  -1  23   2      405.49      399.18      2.71 o 
   1  23   2      754.13      712.88      6.58 o 
   3  23   2      242.98      218.76      2.77 o 
   5  23   2        8.27        9.38      1.30 o 
   7  23   2      605.25      594.58      7.76 o 
 -10  24   2      226.94      244.26      5.17 o 
  -8  24   2       89.42       82.98      2.21 o 
  -6  24   2       31.00       28.89      1.20 o 
  -4  24   2      753.09      728.63      7.22 o 
  -2  24   2       48.40       44.23      0.87 o 
   0  24   2      134.88      140.36      1.38 o 
   2  24   2     1151.25     1095.52      9.50 o 
   4  24   2      340.91      322.92      4.11 o 
   6  24   2       29.79       28.58      1.84 o 
   8  24   2      713.65      723.92     12.30 o 
  -9  25   2      210.31      216.80      4.39 o 
  -7  25   2       14.67       13.98      1.08 o 
  -5  25   2      207.89      197.01      2.74 o 
  -3  25   2       95.24       88.16      1.27 o 
  -1  25   2       94.19       99.47      1.02 o 
   1  25   2       65.71       71.33      1.19 o 
   3  25   2      326.18      321.72      3.48 o 
   5  25   2       18.04       17.65      1.14 o 
   7  25   2        4.53        6.01      0.90 o 
  -8  26   2      259.63      259.23      4.40 o 
  -6  26   2       50.48       47.65      1.47 o 
  -4  26   2      327.74      301.58      3.64 o 
  -2  26   2      536.49      474.90      3.49 o 
   0  26   2      147.69      129.54      1.46 o 
   2  26   2      235.56      220.73      2.65 o 
   4  26   2      513.51      493.42      6.60 o 
   6  26   2       58.27       57.85      1.85 o 
   8  26   2       21.87       23.35      1.71 o 
  -9  27   2        9.71       10.61      1.36 o 
  -7  27   2       34.85       35.66      1.62 o 
  -5  27   2      319.55      312.34      3.85 o 
  -3  27   2      280.18      266.76      2.76 o 
  -1  27   2      294.53      263.50      2.21 o 
   1  27   2      808.00      755.01      7.01 o 
   3  27   2      307.42      305.90      3.43 o 
   5  27   2       21.03       24.76      1.15 o 
   7  27   2       18.34       20.01      1.34 o 
  -8  28   2      144.37      149.30      3.22 o 
  -6  28   2      209.12      209.12      3.34 o 
  -4  28   2       26.16       24.11      1.01 o 
  -2  28   2      653.99      566.06      4.52 o 
   0  28   2     1032.20      868.28      6.85 o 
   2  28   2       53.17       50.63      1.17 o 
   4  28   2      124.46      127.36      2.14 o 
   6  28   2      295.00      294.54      4.16 o 
   8  28   2       19.28       16.70      1.56 o 
  -9  29   2       12.81        9.90      1.37 o 
  -7  29   2      380.50      399.61      5.96 o 
  -5  29   2       85.11       88.53      1.81 o 
  -3  29   2       78.30       78.18      1.43 o 
  -1  29   2      273.09      204.32      1.86 o 
   1  29   2       15.15        9.51      0.51 o 
   3  29   2      141.18      145.81      2.13 o 
   5  29   2      264.17      284.16      4.34 o 
   7  29   2       23.40       22.03      1.25 o 
  -8  30   2       58.41       57.78      2.26 o 
  -6  30   2      122.79      128.60      2.75 o 
  -4  30   2      100.67      100.98      2.04 o 
  -2  30   2       87.69       71.35      1.18 o 
   0  30   2       22.81       15.36      0.69 o 
   2  30   2      161.97      162.62      2.27 o 
   4  30   2      345.41      345.06      4.85 o 
   6  30   2       77.19       75.34      1.93 o 
  -9  31   2       86.61       90.43      3.14 o 
  -7  31   2        3.14        0.95      0.79 o 
  -5  31   2      103.06       97.67      2.06 o 
  -3  31   2       22.68       21.93      0.75 o 
  -1  31   2       45.24       38.48      0.77 o 
   1  31   2      120.67      109.49      1.48 o 
   3  31   2       66.44       68.05      1.46 o 
   5  31   2       64.75       63.39      1.97 o 
   7  31   2       46.26       41.63      1.85 o 
  -8  32   2       15.93       16.12      1.48 o 
  -6  32   2       31.36       31.57      1.33 o 
  -4  32   2      118.64      120.61      2.47 o 
  -2  32   2       46.89       44.85      1.04 o 
   0  32   2       13.28       11.30      0.66 o 
   2  32   2       48.15       44.63      1.25 o 
   4  32   2        1.45        1.43      0.54 o 
   6  32   2        8.80        8.29      0.92 o 
  -7  33   2       71.42       79.53      2.16 o 
  -5  33   2       96.53       98.42      2.19 o 
  -3  33   2       42.29       37.48      1.00 o 
  -1  33   2       15.47       17.23      0.59 o 
   1  33   2       66.27       59.70      1.16 o 
   3  33   2        5.39        6.02      0.68 o 
   5  33   2       40.11       38.23      1.59 o 
   7  33   2        7.36        7.69      1.10 o 
  -8  34   2       34.58       40.05      2.39 o 
  -6  34   2       74.53       74.70      2.01 o 
  -4  34   2      112.73      109.26      2.06 o 
  -2  34   2       24.44       21.68      0.91 o 
   0  34   2        2.99        2.56      0.48 o 
   2  34   2       13.75       13.04      0.88 o 
   4  34   2      135.25      132.04      2.22 o 
   6  34   2       11.72       12.30      1.35 o 
  -7  35   2       78.62       75.97      1.98 o 
  -5  35   2       97.59       97.25      2.04 o 
  -3  35   2       89.48       90.08      1.53 o 
  -1  35   2       17.12       18.41      0.68 o 
   1  35   2       26.72       30.77      1.05 o 
   3  35   2       67.95       62.57      1.58 o 
   5  35   2       43.76       42.49      1.65 o 
  -6  36   2       87.78       86.33      2.21 o 
  -4  36   2       24.86       21.62      1.13 o 
  -2  36   2       23.31       24.36      0.99 o 
   0  36   2        9.34       10.02      0.69 o 
   2  36   2       98.26       94.74      1.92 o 
   4  36   2       26.26       27.92      1.26 o 
   6  36   2       47.38       47.75      2.46 o 
  -7  37   2        1.65        0.92      0.94 o 
  -5  37   2       16.30       17.53      1.09 o 
  -3  37   2       40.86       40.05      1.29 o 
  -1  37   2       30.11       30.51      1.00 o 
   1  37   2       30.57       29.98      0.95 o 
   3  37   2       17.48       16.26      1.00 o 
   5  37   2      195.68      198.75      3.18 o 
  -6  38   2       42.74       41.84      1.61 o 
  -4  38   2       29.95       29.51      1.32 o 
  -2  38   2       19.04       18.75      0.93 o 
   0  38   2       44.17       46.33      1.21 o 
   2  38   2       45.84       41.62      1.39 o 
   4  38   2       12.25       13.39      0.99 o 
   6  38   2        5.29        5.79      1.14 o 
  -7  39   2      203.90      203.79      4.22 o 
  -5  39   2       71.12       72.10      3.35 o 
  -3  39   2       20.82       19.92      1.06 o 
  -1  39   2      324.29      325.29      3.86 o 
   1  39   2      110.25      108.92      1.86 o 
   3  39   2        7.67        7.80      0.91 o 
   5  39   2       69.61       68.65      2.08 o 
  -6  40   2      265.90      272.69      7.86 o 
  -4  40   2        7.62        8.81      0.99 o 
  -2  40   2      210.40      224.62      3.24 o 
   0  40   2      124.86      123.87      2.00 o 
   2  40   2        8.25        8.09      0.88 o 
   4  40   2       55.45       49.64      1.63 o 
  -5  41   2       50.73       50.15      2.04 o 
  -3  41   2       20.15       19.27      1.08 o 
  -1  41   2      194.68      203.80      3.94 o 
   1  41   2       95.37       97.75      1.99 o 
   3  41   2       51.45       48.32      1.74 o 
   5  41   2      255.89      266.17      8.35 o 
  -6  42   2      282.94      280.53      6.10 o 
  -4  42   2        5.97        5.59      0.98 o 
  -2  42   2       58.30       58.68      1.77 o 
   0  42   2       78.72       80.95      1.65 o 
   2  42   2       16.39       14.80      1.17 o 
   4  42   2       25.51       24.60      3.08 o 
  -5  43   2       21.74       19.08      2.12 o 
  -3  43   2       32.27       32.73      1.47 o 
  -1  43   2      565.99      575.20      8.38 o 
   1  43   2      168.04      172.82      3.02 o 
   3  43   2       19.55       18.98      1.48 o 
  -4  44   2       22.89       23.32      1.82 o 
  -2  44   2       43.30       46.34      1.65 o 
   0  44   2      132.24      144.03      2.28 o 
   2  44   2       12.98       13.09      1.23 o 
  -3  45   2       32.17       35.33      2.00 o 
  -1  45   2      553.67      603.64      8.77 o 
   1  45   2       26.65       27.05      1.73 o 
   3  45   2       22.52       19.99      2.94 o 
  -4  46   2        4.50        6.04      1.30 o 
  -2  46   2        7.05        5.44      1.49 o 
   0  46   2      320.82      321.88      5.81 o 
   2  46   2        1.70        1.01      1.16 o 
  -3  47   2      115.64      119.29     10.42 o 
  -1  47   2      184.78      193.53      5.22 o 
   1  47   2       70.77       72.19      2.60 o 
  -2  48   2       62.98       64.72      2.96 o 
   0  48   2       65.66       68.62      4.23 o 
 -11   1   3       14.79       14.54      1.66 o 
  -9   1   3        7.98        7.18      0.96 o 
  -7   1   3      176.31      187.13      2.23 o 
  -5   1   3       78.52       69.03      1.31 o 
  -3   1   3      682.39      867.22      7.94 o 
  -1   1   3      206.83      213.20      3.55 o 
   1   1   3     1263.73     1410.81     13.28 o 
   3   1   3      156.57      142.51      2.50 o 
   5   1   3      724.34      706.67      8.41 o 
   7   1   3       21.51       22.11      1.18 o 
   9   1   3        5.27        4.41      0.81 o 
 -10   2   3        8.86        7.08      1.25 o 
  -8   2   3       18.50       19.86      0.80 o 
  -6   2   3      659.56      634.30      6.17 o 
  -4   2   3       22.04       29.78      0.66 o 
  -2   2   3      675.99      728.15     10.27 o 
   0   2   3      153.21      130.92      2.43 o 
   2   2   3      297.27      298.96      5.04 o 
   4   2   3       80.47       87.21      2.53 o 
   6   2   3       19.66       19.97      1.05 o 
   8   2   3       12.62       13.58      1.18 o 
 -11   3   3       10.20       12.73      1.62 o 
  -9   3   3       10.50       11.19      1.02 o 
  -7   3   3       76.95       77.01      1.32 o 
  -5   3   3      535.30      493.30      4.56 o 
  -3   3   3      381.44      377.10      3.33 o 
  -1   3   3      441.57      481.85      6.20 o 
   1   3   3      351.87      379.71      3.66 o 
   3   3   3      312.79      299.44      4.75 o 
   5   3   3      247.17      244.46      3.59 o 
   7   3   3       15.80       15.67      1.47 o 
   9   3   3       77.62       81.34      3.17 o 
 -10   4   3       42.60       45.16      2.44 o 
  -8   4   3        4.83       10.30      1.25 o 
  -6   4   3      525.65      489.04      4.94 o 
  -4   4   3      114.73      137.75      1.56 o 
  -2   4   3     1407.49     1567.15     16.63 o 
   0   4   3      232.67      258.19      3.38 o 
   2   4   3      471.70      531.93     19.11 o 
   4   4   3       71.06       73.46      1.60 o 
   6   4   3      331.67      306.78      4.80 o 
   8   4   3       17.98       21.61      1.24 o 
 -11   5   3        4.65        5.13      1.29 o 
  -9   5   3       15.13       18.47      1.03 o 
  -7   5   3       87.87       85.64      1.42 o 
  -5   5   3      259.86      276.10      2.64 o 
  -3   5   3      518.29      552.35      5.49 o 
  -1   5   3       71.61       62.15      1.11 o 
   1   5   3      846.54      969.79      8.64 o 
   3   5   3      288.86      270.17     11.63 o 
   5   5   3      137.87      135.33      2.65 o 
   7   5   3      169.89      171.41      3.32 o 
   9   5   3       31.85       32.51      3.10 o 
 -10   6   3      460.73      463.80      7.42 o 
  -8   6   3       26.82       24.87      1.08 o 
  -6   6   3      168.81      190.34      2.35 o 
  -4   6   3     3010.31     3292.77     25.52 o 
  -2   6   3       39.93       66.91      2.57 o 
   0   6   3      925.52      975.22      8.70 o 
   2   6   3     2448.64     2649.68     25.07 o 
   4   6   3      560.47      537.03      6.57 o 
   6   6   3       73.30       72.49      1.91 o 
   8   6   3      123.01      130.54      3.97 o 
 -11   7   3       16.91       13.11      1.55 o 
  -9   7   3      199.13      215.34      3.46 o 
  -7   7   3       94.96       99.83      2.05 o 
  -5   7   3      313.52      335.00      3.13 o 
  -3   7   3      178.16      207.93      5.76 o 
  -1   7   3      511.74      453.31      6.07 o 
   1   7   3     1576.44     1587.76     12.47 o 
   3   7   3      230.21      276.42      5.91 o 
   5   7   3       74.76       73.29      1.87 o 
   7   7   3      368.62      385.83      5.48 o 
   9   7   3       23.36       22.78      2.05 o 
 -10   8   3      551.67      586.49      8.28 o 
  -8   8   3       90.93       89.19      2.17 o 
  -6   8   3       70.08       87.23      1.42 o 
  -4   8   3     5691.43     5770.03     50.97 o 
  -2   8   3      688.29      732.96      6.48 o 
   0   8   3     1062.87     1133.19      8.94 o 
   2   8   3     3948.94     4225.35     39.64 o 
   4   8   3      566.80      552.62      7.59 o 
   6   8   3      114.75      102.05      2.36 o 
   8   8   3      706.97      736.69     10.18 o 
 -11   9   3        2.39        2.83      0.93 o 
  -9   9   3      232.19      251.48      3.91 o 
  -7   9   3       46.88       54.38      1.23 o 
  -5   9   3      496.87      498.31      5.17 o 
  -3   9   3      458.65      557.69      4.31 o 
  -1   9   3      176.00      217.19      2.79 o 
   1   9   3      784.00      843.42      7.28 o 
   3   9   3      237.07      233.73      3.60 o 
   5   9   3      100.62       91.32      2.16 o 
   7   9   3      485.60      504.05      7.37 o 
   9   9   3       38.09       41.69      3.05 o 
 -10  10   3      219.50      231.48      4.22 o 
  -8  10   3       28.52       27.94      1.87 o 
  -6  10   3      250.66      257.49      3.00 o 
  -4  10   3      420.03      499.10      6.05 o 
  -2  10   3      173.13      194.53      3.63 o 
   0  10   3     1295.95     1305.53     10.27 o 
   2  10   3     1402.65     1456.91     12.96 o 
   4  10   3      358.20      341.40      5.13 o 
   6  10   3      203.15      192.05      4.01 o 
   8  10   3       86.19       91.90      3.43 o 
 -11  11   3       64.67       66.06      2.03 o 
  -9  11   3       50.75       47.75      1.57 o 
  -7  11   3      277.16      268.20      3.41 o 
  -5  11   3        7.33       21.34      1.25 o 
  -3  11   3      363.60      351.55      2.87 o 
  -1  11   3      918.58      938.04      8.09 o 
   1  11   3       71.15       65.23      1.00 o 
   3  11   3      584.73      595.33      6.99 o 
   5  11   3      136.29      117.96      3.07 o 
   7  11   3        8.44       11.41      1.03 o 
   9  11   3       47.81       50.02      3.38 o 
 -10  12   3       19.65       20.95      1.24 o 
  -8  12   3       34.48       41.44      1.20 o 
  -6  12   3       40.10       31.10      1.96 o 
  -4  12   3      448.61      458.49      4.75 o 
  -2  12   3       97.15       90.40      1.00 o 
   0  12   3      493.35      451.99      3.93 o 
   2  12   3       34.72       35.15      1.03 o 
   4  12   3      248.74      225.87      3.25 o 
   6  12   3       27.08       31.20      1.42 o 
   8  12   3       47.93       50.56      1.90 o 
 -11  13   3       18.38       19.66      1.81 o 
  -9  13   3       52.83       55.67      1.55 o 
  -7  13   3     1536.06     1405.68     14.20 o 
  -5  13   3      770.81      783.09      6.73 o 
  -3  13   3     1113.67     1075.13      7.83 o 
  -1  13   3     5126.37     5445.66     35.38 o 
   1  13   3      534.76      522.28      5.18 o 
   3  13   3      177.08      194.75      2.92 o 
   5  13   3     1431.41     1279.68     17.23 o 
   7  13   3       48.44       52.75      3.28 o 
   9  13   3       54.85       58.87      2.37 o 
 -10  14   3        2.88        1.97      0.84 o 
  -8  14   3       78.23       70.83      1.67 o 
  -6  14   3      210.51      198.54      2.64 o 
  -4  14   3      134.35      125.05      1.58 o 
  -2  14   3      854.64      902.15      6.28 o 
   0  14   3      116.79      151.85      2.05 o 
   2  14   3        0.78        1.57      0.26 o 
   4  14   3      745.30      643.16      7.63 o 
   6  14   3       32.29       28.01      1.14 o 
   8  14   3       27.76       25.64      1.76 o 
 -11  15   3       32.88       31.15      2.61 o 
  -9  15   3        6.57        8.41      0.92 o 
  -7  15   3      917.94      800.32      9.57 o 
  -5  15   3       22.41       22.65      0.99 o 
  -3  15   3       10.23       13.23      0.61 o 
  -1  15   3     3830.98     4092.22     24.75 o 
   1  15   3      150.83      163.41      2.09 o 
   3  15   3      287.38      299.27      3.57 o 
   5  15   3      547.29      452.44      5.82 o 
   7  15   3       96.24       92.72      2.07 o 
   9  15   3       30.36       32.90      2.01 o 
 -10  16   3      105.54      107.42      2.81 o 
  -8  16   3       55.28       49.79      1.62 o 
  -6  16   3      117.04       95.44      1.85 o 
  -4  16   3      148.97      155.02      1.88 o 
  -2  16   3      447.15      508.91      3.63 o 
   0  16   3      198.50      240.94      3.23 o 
   2  16   3      780.56      804.63      7.60 o 
   4  16   3      429.05      345.97      4.68 o 
   6  16   3       74.76       80.70      1.88 o 
   8  16   3       61.39       66.43      3.02 o 
  -9  17   3        1.10        1.68      0.71 o 
  -7  17   3      159.82      152.54      2.59 o 
  -5  17   3       42.21       40.75      0.99 o 
  -3  17   3       85.48       87.16      1.07 o 
  -1  17   3      661.91      746.54      5.28 o 
   1  17   3       37.25       36.60      0.61 o 
   3  17   3      135.42      121.46      1.92 o 
   5  17   3      197.35      167.22      2.88 o 
   7  17   3       29.79       33.16      1.37 o 
 -10  18   3        9.33        9.66      1.16 o 
  -8  18   3      103.14       98.54      2.31 o 
  -6  18   3        6.85        9.55      0.67 o 
  -4  18   3      576.65      582.97      5.11 o 
  -2  18   3       38.54       41.87      0.76 o 
   0  18   3      275.70      279.22      2.57 o 
   2  18   3      426.78      430.10      5.17 o 
   4  18   3       33.48       27.66      1.16 o 
   6  18   3       75.19       72.50      2.08 o 
   8  18   3        4.65        4.86      0.85 o 
  -9  19   3       37.67       39.59      3.50 o 
  -7  19   3       41.64       40.73      1.35 o 
  -5  19   3      123.23      115.86      2.09 o 
  -3  19   3      410.76      420.58      3.35 o 
  -1  19   3        7.00        8.82      0.35 o 
   1  19   3      214.71      217.09      2.18 o 
   3  19   3       21.11       21.40      1.05 o 
   5  19   3        5.25        5.65      0.69 o 
   7  19   3       80.23       79.77      2.06 o 
 -10  20   3       64.13       69.57      2.56 o 
  -8  20   3       30.13       28.71      1.44 o 
  -6  20   3       35.66       34.06      1.14 o 
  -4  20   3      455.59      453.36      4.19 o 
  -2  20   3       75.94       78.58      0.89 o 
   0  20   3      219.91      211.80      2.01 o 
   2  20   3      548.78      540.74      5.10 o 
   4  20   3       12.71       11.65      0.73 o 
   6  20   3      120.16      115.86      3.35 o 
   8  20   3       70.00       70.36      2.38 o 
  -9  21   3      112.39      102.20      2.79 o 
  -7  21   3       37.68       38.22      1.38 o 
  -5  21   3      397.26      373.59      4.00 o 
  -3  21   3      650.42      648.33      4.88 o 
  -1  21   3       42.15       40.97      0.62 o 
   1  21   3      407.00      421.57      3.72 o 
   3  21   3      823.72      762.27      7.47 o 
   5  21   3       11.98        9.58      0.86 o 
   7  21   3       63.93       68.92      2.01 o 
 -10  22   3       92.20       94.84      3.03 o 
  -8  22   3        0.02        0.13      0.65 o 
  -6  22   3       10.46        9.66      0.74 o 
  -4  22   3     1082.32     1022.61      8.53 o 
  -2  22   3       35.61       41.34      0.74 o 
   0  22   3        8.89       15.67      0.54 o 
   2  22   3      472.29      451.75      4.46 o 
   4  22   3       41.92       38.97      1.22 o 
   6  22   3       31.98       27.90      1.41 o 
   8  22   3       89.64       95.38      2.85 o 
  -9  23   3       59.34       59.96      2.24 o 
  -7  23   3        7.12        6.79      0.79 o 
  -5  23   3       74.71       73.82      1.46 o 
  -3  23   3       63.09       71.71      1.14 o 
  -1  23   3       64.32       66.51      0.84 o 
   1  23   3      155.29      150.23      1.78 o 
   3  23   3      157.40      159.76      2.33 o 
   5  23   3       14.91       17.07      0.98 o 
   7  23   3       81.67       78.33      2.20 o 
 -10  24   3       54.46       60.08      2.53 o 
  -8  24   3       37.50       37.08      1.68 o 
  -6  24   3       12.46       13.76      0.88 o 
  -4  24   3       43.70       47.89      0.98 o 
  -2  24   3        5.11        5.86      0.41 o 
   0  24   3       44.77       46.27      0.93 o 
   2  24   3       98.52       96.64      1.57 o 
   4  24   3       49.74       48.64      1.37 o 
   6  24   3       47.36       46.60      1.74 o 
   8  24   3       36.07       40.47      2.17 o 
  -9  25   3        5.68        6.30      1.10 o 
  -7  25   3       52.59       57.09      1.92 o 
  -5  25   3      164.07      170.88      2.41 o 
  -3  25   3       98.39       94.97      1.48 o 
  -1  25   3      131.29      118.77      1.20 o 
   1  25   3       74.05       71.12      1.55 o 
   3  25   3      397.11      396.16      4.50 o 
   5  25   3        4.28        4.79      0.68 o 
   7  25   3       39.03       37.30      1.78 o 
  -8  26   3       32.37       29.91      1.63 o 
  -6  26   3      113.98      121.22      2.05 o 
  -4  26   3       14.33       15.45      0.69 o 
  -2  26   3      104.66      106.66      1.25 o 
   0  26   3      345.36      325.45      3.03 o 
   2  26   3       19.40       21.07      0.85 o 
   4  26   3      106.69       97.84      2.02 o 
   6  26   3       40.60       42.27      1.58 o 
  -9  27   3       25.94       25.59      1.88 o 
  -7  27   3      221.80      231.68      3.46 o 
  -5  27   3      134.86      127.27      2.07 o 
  -3  27   3      188.04      194.11      2.58 o 
  -1  27   3      190.60      163.75      1.72 o 
   1  27   3       79.63       89.82      1.22 o 
   3  27   3      120.60      125.12      1.95 o 
   5  27   3      210.27      210.14      3.30 o 
   7  27   3      134.50      130.14      5.26 o 
  -8  28   3       84.81       84.10      2.92 o 
  -6  28   3       20.75       24.26      1.08 o 
  -4  28   3      107.50      109.17      1.72 o 
  -2  28   3       45.83       39.69      0.85 o 
   0  28   3       39.17       39.74      0.88 o 
   2  28   3        1.14        3.00      0.53 o 
   4  28   3      135.48      132.62      2.63 o 
   6  28   3       64.11       64.22      1.81 o 
  -9  29   3       51.85       45.63      2.39 o 
  -7  29   3      306.09      303.91      4.23 o 
  -5  29   3       17.80       20.41      1.33 o 
  -3  29   3       10.94       10.70      0.65 o 
  -1  29   3      534.46      505.04      4.12 o 
   1  29   3        0.71        1.60      0.39 o 
   3  29   3      160.08      160.52      2.67 o 
   5  29   3      203.22      207.66      3.37 o 
   7  29   3        1.73        3.53      1.04 o 
  -8  30   3       42.96       54.90      2.29 o 
  -6  30   3      140.10      138.32      2.46 o 
  -4  30   3       48.60       51.58      1.22 o 
  -2  30   3      161.22      145.97      1.72 o 
   0  30   3       24.14       24.74      0.83 o 
   2  30   3       62.73       65.21      1.40 o 
   4  30   3      374.98      359.50      4.93 o 
   6  30   3       35.37       34.23      1.52 o 
  -9  31   3        9.88       10.65      2.34 o 
  -7  31   3      194.86      207.40      3.26 o 
  -5  31   3      146.92      139.85      3.33 o 
  -3  31   3       42.99       42.72      1.06 o 
  -1  31   3      727.95      688.45      5.91 o 
   1  31   3      140.08      138.27      1.86 o 
   3  31   3      225.64      224.03      2.96 o 
   5  31   3      268.40      262.69      4.56 o 
   7  31   3       46.48       44.45      1.96 o 
  -8  32   3       23.23       22.56      1.61 o 
  -6  32   3        1.03        2.11      0.99 o 
  -4  32   3      222.11      224.66      3.04 o 
  -2  32   3       10.22       11.04      0.71 o 
   0  32   3       13.39       14.04      0.65 o 
   2  32   3       50.21       54.47      1.42 o 
   4  32   3       94.92       86.07      1.92 o 
   6  32   3      103.95      110.47      2.84 o 
  -7  33   3      148.91      160.39      3.62 o 
  -5  33   3       36.37       32.33      1.45 o 
  -3  33   3       77.42       71.72      1.42 o 
  -1  33   3       89.18       79.42      1.32 o 
   1  33   3       42.39       43.70      1.03 o 
   3  33   3        0.74        0.78      0.57 o 
   5  33   3       68.06       62.73      1.87 o 
  -8  34   3       39.95       38.59      2.86 o 
  -6  34   3       64.76       67.55      2.54 o 
  -4  34   3      342.07      363.01      4.05 o 
  -2  34   3       54.45       57.86      1.19 o 
   0  34   3      177.91      173.39      2.18 o 
   2  34   3      429.35      435.47      5.84 o 
   4  34   3       74.72       72.93      1.68 o 
   6  34   3       71.75       77.38      5.80 o 
  -7  35   3       24.15       27.70      1.52 o 
  -5  35   3      232.19      241.62      4.31 o 
  -3  35   3      140.63      146.71      2.14 o 
  -1  35   3        4.70        6.64      0.61 o 
   1  35   3      101.54      113.06      1.67 o 
   3  35   3       83.44       87.47      1.92 o 
   5  35   3       55.43       56.73      2.55 o 
  -6  36   3       19.67       16.69      1.24 o 
  -4  36   3      446.84      458.81      7.86 o 
  -2  36   3        7.25       10.61      1.21 o 
   0  36   3      178.37      181.80      2.39 o 
   2  36   3      544.18      541.71      6.64 o 
   4  36   3      112.77      117.84      2.39 o 
  -7  37   3      105.41      108.52      3.44 o 
  -5  37   3       29.24       33.77      1.58 o 
  -3  37   3       43.07       52.25      1.35 o 
  -1  37   3      147.63      143.07      2.37 o 
   1  37   3      160.30      176.16      2.56 o 
   3  37   3       33.28       35.43      1.41 o 
   5  37   3       36.18       34.93      2.00 o 
  -6  38   3       73.51       75.70      2.22 o 
  -4  38   3      255.37      266.23      4.01 o 
  -2  38   3      121.61      124.22      2.47 o 
   0  38   3       61.60       65.82      1.43 o 
   2  38   3      121.25      127.77      2.60 o 
   4  38   3       28.15       28.05      1.43 o 
  -5  39   3       54.12       56.20      1.76 o 
  -3  39   3       38.95       42.11      1.29 o 
  -1  39   3       50.10       48.25      1.64 o 
   1  39   3       60.53       66.20      1.71 o 
   3  39   3       40.45       40.55      1.66 o 
   5  39   3       32.42       35.16      1.94 o 
  -6  40   3       47.42       41.90      2.97 o 
  -4  40   3       45.23       46.26      1.80 o 
  -2  40   3      146.51      144.38      2.74 o 
   0  40   3       60.39       63.60      1.38 o 
   2  40   3       91.79       95.56      2.18 o 
   4  40   3       34.93       37.36      1.93 o 
  -5  41   3        2.42        1.49      0.92 o 
  -3  41   3        3.71        7.09      0.91 o 
  -1  41   3      257.84      274.61      4.16 o 
   1  41   3      144.79      149.73      2.48 o 
   3  41   3       38.48       40.82      1.84 o 
  -4  42   3       15.78       17.32      1.40 o 
  -2  42   3      291.73      305.20      5.22 o 
   0  42   3      352.56      360.61      4.88 o 
   2  42   3       14.25       14.46      1.62 o 
  -5  43   3       20.70       20.40      1.81 o 
  -3  43   3       86.99       85.48      2.60 o 
  -1  43   3      472.34      506.85      8.41 o 
   1  43   3       36.01       33.71      1.34 o 
   3  43   3       45.78       52.57      2.51 o 
  -4  44   3        9.78       10.36      2.06 o 
  -2  44   3      229.89      242.33      4.91 o 
   0  44   3       58.33       68.44      1.82 o 
   2  44   3       34.54       33.63      2.04 o 
  -3  45   3       52.61       54.36      2.12 o 
  -1  45   3       35.33       32.45      2.75 o 
   1  45   3       29.05       30.26      1.63 o 
  -2  46   3        1.42        3.07      1.32 o 
   0  46   3       15.21       16.36      1.18 o 
  -1  47   3        7.29        7.37      3.22 o 
 -10   0   4        0.18       -1.07      0.91 o 
  -8   0   4     2061.01     1988.34     27.31 o 
  -6   0   4       83.36       79.06      2.16 o 
  -4   0   4        0.36        0.60      0.54 o 
  -2   0   4    12849.81    13833.47    200.09 o 
   0   0   4      459.73      570.88      8.61 o 
   2   0   4       93.64      105.22      2.60 o 
   4   0   4     4360.70     4223.09    104.36 o 
   6   0   4       89.77       81.74      3.26 o 
   8   0   4       18.05       16.55      1.82 o 
 -11   1   4        5.83        4.22      1.24 o 
  -9   1   4        9.46        8.06      0.81 o 
  -7   1   4     3751.54     3647.69     34.16 o 
  -5   1   4       70.26       68.46      1.22 o 
  -3   1   4       58.38       57.10      0.90 o 
  -1   1   4    10551.53    11080.10     81.84 o 
   1   1   4       29.29       32.05      0.69 o 
   3   1   4      153.65      147.26      1.95 o 
   5   1   4     1539.24     1485.74     15.43 o 
   7   1   4        2.46        2.99      0.81 o 
 -10   2   4        7.32        5.58      0.95 o 
  -8   2   4      509.21      501.27      5.77 o 
  -6   2   4      119.36      129.83      2.06 o 
  -4   2   4        5.82        6.35      0.53 o 
  -2   2   4     4231.31     4617.24     33.89 o 
   0   2   4      143.41      128.91      1.72 o 
   2   2   4      102.71      118.74      1.85 o 
   4   2   4     2541.25     2451.64     26.48 o 
   6   2   4      208.28      207.43      7.12 o 
   8   2   4        2.46        1.97      0.84 o 
 -11   3   4       10.42       10.64      1.06 o 
  -9   3   4       72.29       73.19      1.79 o 
  -7   3   4      494.34      478.36      5.50 o 
  -5   3   4      119.66       94.70      1.52 o 
  -3   3   4      273.31      234.23      3.58 o 
  -1   3   4      395.57      469.35      3.97 o 
   1   3   4      144.71      152.80      1.91 o 
   3   3   4      102.78       96.48      1.46 o 
   5   3   4      425.71      411.26      6.29 o 
   7   3   4       18.26       19.12      1.40 o 
 -10   4   4        7.09        4.41      0.82 o 
  -8   4   4        1.89        0.19      0.75 o 
  -6   4   4      216.51      211.63      2.70 o 
  -4   4   4       19.37       20.19      0.60 o 
  -2   4   4      290.15      333.96      3.32 o 
   0   4   4     1389.79     1398.34     15.04 o 
   2   4   4      188.09      178.94      2.51 o 
   4   4   4      350.03      348.01      4.89 o 
   6   4   4      466.16      470.69      6.52 o 
   8   4   4       33.08       34.49      1.69 o 
 -11   5   4        8.34        7.95      1.01 o 
  -9   5   4      241.76      235.18      3.37 o 
  -7   5   4       10.49        9.79      0.98 o 
  -5   5   4       16.71       13.52      0.63 o 
  -3   5   4     1329.12     1399.69     10.26 o 
  -1   5   4      177.32      207.19      1.95 o 
   1   5   4      229.48      262.76      2.67 o 
   3   5   4      186.40      176.84      2.81 o 
   5   5   4      308.05      294.30      4.93 o 
   7   5   4        5.95        4.49      0.89 o 
 -10   6   4        3.17        4.75      1.14 o 
  -8   6   4        5.39        5.11      0.63 o 
  -6   6   4      536.51      509.86      5.89 o 
  -4   6   4       22.63       37.90      0.88 o 
  -2   6   4      462.18      486.08      3.91 o 
   0   6   4     1070.01     1113.88     10.90 o 
   2   6   4      309.32      360.90      3.82 o 
   4   6   4       94.05       91.62      1.80 o 
   6   6   4       34.59       34.29      1.59 o 
   8   6   4        1.54        2.66      0.90 o 
 -11   7   4       59.76       61.45      2.00 o 
  -9   7   4       24.00       26.75      1.17 o 
  -7   7   4       22.47       18.66      1.29 o 
  -5   7   4      623.86      661.57      6.65 o 
  -3   7   4      477.25      510.60      4.05 o 
  -1   7   4      189.15      199.46      1.74 o 
   1   7   4       33.64       40.63      0.77 o 
   3   7   4      249.03      239.55      2.76 o 
   5   7   4       83.78       83.47      2.28 o 
   7   7   4       38.23       40.20      1.82 o 
 -10   8   4       47.96       50.27      1.68 o 
  -8   8   4        9.54        8.07      0.82 o 
  -6   8   4      211.07      196.51      2.63 o 
  -4   8   4      182.29      205.00      2.07 o 
  -2   8   4      498.76      469.07      5.89 o 
   0   8   4       77.37      102.75      1.79 o 
   2   8   4      336.79      343.73      3.70 o 
   4   8   4      269.59      255.86      3.68 o 
   6   8   4      210.49      210.04      4.06 o 
   8   8   4      125.22      124.62      3.11 o 
 -11   9   4       56.97       58.70      3.47 o 
  -9   9   4      102.88       96.44      2.30 o 
  -7   9   4      141.66      143.73      2.66 o 
  -5   9   4       21.50       18.42      0.69 o 
  -3   9   4       48.87       57.10      0.77 o 
  -1   9   4       14.39       15.92      0.67 o 
   1   9   4       66.66       84.67      1.77 o 
   3   9   4       64.86       70.53      1.24 o 
   5   9   4       88.34       86.05      1.86 o 
   7   9   4        5.92        5.19      1.38 o 
 -10  10   4       28.36       26.30      2.15 o 
  -8  10   4       67.28       61.68      1.92 o 
  -6  10   4        5.86        5.68      0.55 o 
  -4  10   4       97.62      108.46      1.23 o 
  -2  10   4      103.35      124.62      1.82 o 
   0  10   4      115.48      115.27      1.54 o 
   2  10   4      142.77      135.91      1.89 o 
   4  10   4      182.74      168.86      4.51 o 
   6  10   4       99.95       96.90      2.60 o 
   8  10   4       32.82       34.95      2.40 o 
 -11  11   4        2.55        3.94      0.94 o 
  -9  11   4        9.54        9.21      0.93 o 
  -7  11   4       74.01       68.37      1.77 o 
  -5  11   4      235.83      227.11      2.37 o 
  -3  11   4      110.39      113.78      1.22 o 
  -1  11   4      406.43      438.19      3.32 o 
   1  11   4       38.07       31.94      0.81 o 
   3  11   4      198.02      217.86      2.85 o 
   5  11   4       29.33       29.32      1.18 o 
   7  11   4      193.70      191.91      4.00 o 
 -10  12   4       36.78       39.68      1.69 o 
  -8  12   4        5.16        5.11      0.75 o 
  -6  12   4       73.07       73.14      1.48 o 
  -4  12   4       43.51       47.54      0.85 o 
  -2  12   4       38.40       36.17      0.75 o 
   0  12   4       11.01        9.82      0.62 o 
   2  12   4       81.62       81.97      1.46 o 
   4  12   4        4.43        5.26      0.64 o 
   6  12   4       89.41       84.53      1.99 o 
   8  12   4       21.25       20.13      1.65 o 
 -11  13   4        0.60        0.63      0.95 o 
  -9  13   4      105.22      105.03      2.24 o 
  -7  13   4       37.29       34.64      1.24 o 
  -5  13   4      231.94      225.46      2.39 o 
  -3  13   4       79.28       72.86      0.87 o 
  -1  13   4       96.22      112.39      1.65 o 
   1  13   4       99.55       93.68      1.30 o 
   3  13   4       49.01       47.47      1.15 o 
   5  13   4       84.61       84.40      1.96 o 
   7  13   4      103.95      103.53      2.86 o 
 -10  14   4        6.60        5.73      1.16 o 
  -8  14   4      121.42      117.06      2.31 o 
  -6  14   4       22.96       19.48      0.88 o 
  -4  14   4      422.01      388.43      3.13 o 
  -2  14   4      123.28      135.38      1.82 o 
   0  14   4      348.08      359.12      3.18 o 
   2  14   4        1.06        0.14      0.34 o 
   4  14   4       17.93       21.56      1.39 o 
   6  14   4       97.06       98.84      2.23 o 
   8  14   4        8.84        9.02      1.30 o 
 -11  15   4        4.88        6.82      1.38 o 
  -9  15   4       51.05       50.34      2.03 o 
  -7  15   4       76.87       71.75      1.72 o 
  -5  15   4      102.26       94.07      1.47 o 
  -3  15   4      697.84      701.30      4.74 o 
  -1  15   4       68.48       68.71      0.92 o 
   1  15   4       51.02       43.06      0.93 o 
   3  15   4      213.37      199.74      2.80 o 
   5  15   4        8.38        6.78      0.76 o 
   7  15   4       97.08       95.72      2.30 o 
 -10  16   4       38.23       35.40      1.92 o 
  -8  16   4        6.27        7.16      0.88 o 
  -6  16   4      205.70      200.51      2.81 o 
  -4  16   4       78.65       74.83      1.03 o 
  -2  16   4      108.59      105.49      1.15 o 
   0  16   4       35.02       32.88      0.63 o 
   2  16   4      144.05      129.58      1.92 o 
   4  16   4       18.28       20.17      0.90 o 
   6  16   4       53.96       52.44      1.70 o 
   8  16   4       22.45       22.73      1.69 o 
  -9  17   4       29.65       26.15      1.48 o 
  -7  17   4       21.29       19.25      1.18 o 
  -5  17   4       84.78       89.70      1.88 o 
  -3  17   4       69.78       70.73      0.93 o 
  -1  17   4       35.29       41.79      0.70 o 
   1  17   4      117.39      102.00      2.00 o 
   3  17   4      470.74      455.86      5.30 o 
   5  17   4        1.33        1.08      0.59 o 
   7  17   4      172.42      170.16      3.27 o 
 -10  18   4      254.95      256.42      6.06 o 
  -8  18   4       26.01       23.55      1.58 o 
  -6  18   4      160.49      165.38      2.32 o 
  -4  18   4      248.98      231.01      2.16 o 
  -2  18   4      185.40      186.74      1.70 o 
   0  18   4      465.64      483.95      4.06 o 
   2  18   4       53.04       51.90      1.18 o 
   4  18   4        5.99        8.55      0.87 o 
   6  18   4      112.59      109.80      2.48 o 
   8  18   4       43.27       44.45      2.03 o 
  -9  19   4       56.55       56.60      2.42 o 
  -7  19   4        1.28        1.66      0.59 o 
  -5  19   4      302.59      303.04      3.47 o 
  -3  19   4      481.37      463.50      3.48 o 
  -1  19   4       22.88       21.05      0.57 o 
   1  19   4     1165.54     1149.75      9.95 o 
   3  19   4       49.76       50.97      1.32 o 
   5  19   4       88.73       85.37      2.37 o 
   7  19   4      425.29      440.23      6.30 o 
 -10  20   4      632.98      619.99     13.61 o 
  -8  20   4      109.24      103.70      2.54 o 
  -6  20   4       22.44       20.12      0.93 o 
  -4  20   4     3998.97     3897.69     25.88 o 
  -2  20   4       16.72       12.85      0.50 o 
   0  20   4       97.34       92.16      1.11 o 
   2  20   4     1247.37     1198.81     11.22 o 
   4  20   4       83.10       78.72      1.71 o 
   6  20   4       40.10       39.71      1.67 o 
  -9  21   4       75.11       73.95      2.56 o 
  -7  21   4        5.96        3.92      0.71 o 
  -5  21   4     2037.19     1983.16     17.03 o 
  -3  21   4       54.09       49.65      0.82 o 
  -1  21   4       93.03       81.75      1.22 o 
   1  21   4     3095.60     2951.26     24.05 o 
   3  21   4       74.10       74.82      1.67 o 
   5  21   4       20.82       22.48      1.09 o 
   7  21   4     1007.27     1013.24     13.47 o 
 -10  22   4     1081.47     1094.69     29.91 o 
  -8  22   4       21.80       18.25      1.31 o 
  -6  22   4       34.34       30.86      1.16 o 
  -4  22   4     1400.27     1360.55     10.87 o 
  -2  22   4        9.72        8.47      0.45 o 
   0  22   4      215.81      216.64      2.04 o 
   2  22   4     1781.90     1704.20     14.42 o 
   4  22   4       96.96       93.32      1.94 o 
   6  22   4      132.50      145.95      4.71 o 
  -9  23   4      134.21      118.41      3.19 o 
  -7  23   4       43.37       43.73      1.55 o 
  -5  23   4     1350.48     1320.32     11.82 o 
  -3  23   4      801.42      799.19      6.43 o 
  -1  23   4       21.66       25.78      0.66 o 
   1  23   4     2462.16     2385.34     19.70 o 
   3  23   4      137.55      137.09      2.90 o 
   5  23   4       25.24       23.31      1.30 o 
   7  23   4     1207.13     1231.71     17.87 o 
 -10  24   4      409.43      401.82     11.69 o 
  -8  24   4       16.67       18.01      1.35 o 
  -6  24   4       44.95       47.27      1.31 o 
  -4  24   4     1176.61     1129.48      9.23 o 
  -2  24   4      132.35      128.17      1.43 o 
   0  24   4      129.46      123.99      1.48 o 
   2  24   4      517.33      500.48      5.04 o 
   4  24   4       21.60       19.78      1.06 o 
   6  24   4       45.54       40.69      1.52 o 
  -9  25   4        2.29        3.19      1.11 o 
  -7  25   4       38.90       39.86      1.45 o 
  -5  25   4       30.39       30.45      1.28 o 
  -3  25   4      424.02      420.74      3.96 o 
  -1  25   4       29.14       28.43      0.74 o 
   1  25   4      433.17      422.57      4.41 o 
   3  25   4       63.91       68.27      1.55 o 
   5  25   4        3.72        4.12      0.70 o 
   7  25   4      176.09      185.74      4.97 o 
  -8  26   4       44.78       48.61      1.77 o 
  -6  26   4      155.35      149.50      2.51 o 
  -4  26   4      139.01      138.57      1.84 o 
  -2  26   4      110.74       95.82      1.23 o 
   0  26   4      366.37      329.02      2.96 o 
   2  26   4       17.33       18.90      0.87 o 
   4  26   4       64.99       66.24      1.74 o 
   6  26   4       11.04       12.75      1.01 o 
  -9  27   4      112.99      108.08      3.45 o 
  -7  27   4      102.74      109.78      2.15 o 
  -5  27   4       35.47       33.03      1.41 o 
  -3  27   4      162.59      143.48      1.92 o 
  -1  27   4      264.11      232.14      2.66 o 
   1  27   4        5.71        6.39      0.65 o 
   3  27   4      224.14      209.35      3.02 o 
   5  27   4       51.34       55.83      1.69 o 
  -8  28   4      105.60      111.68      2.78 o 
  -6  28   4      301.94      288.55      4.18 o 
  -4  28   4       20.04       22.60      0.87 o 
  -2  28   4      372.03      340.26      3.20 o 
   0  28   4      341.84      320.04      2.95 o 
   2  28   4       11.94       13.96      1.24 o 
   4  28   4       28.70       32.57      1.42 o 
   6  28   4      162.18      161.70      3.47 o 
  -9  29   4        9.86       11.75      1.56 o 
  -7  29   4      145.36      150.75      2.70 o 
  -5  29   4        7.00        6.43      0.75 o 
  -3  29   4      247.54      219.01      2.70 o 
  -1  29   4      313.45      271.97      3.07 o 
   1  29   4       89.22       93.74      2.40 o 
   3  29   4      414.07      408.12      5.51 o 
   5  29   4      185.46      188.39      3.29 o 
  -8  30   4       78.18       80.90      3.53 o 
  -6  30   4      123.99      128.98      2.60 o 
  -4  30   4      120.19      122.11      2.49 o 
  -2  30   4      180.60      161.65      2.12 o 
   0  30   4       99.26       86.63      1.37 o 
   2  30   4       45.75       47.96      1.60 o 
   4  30   4      230.81      234.30      3.42 o 
   6  30   4       18.96       21.17      1.68 o 
  -7  31   4       13.85       12.47      1.12 o 
  -5  31   4       35.93       36.81      1.53 o 
  -3  31   4        3.81        4.73      0.58 o 
  -1  31   4       12.11       11.38      0.88 o 
   1  31   4       76.08       72.12      1.50 o 
   3  31   4        7.17        7.50      0.72 o 
   5  31   4       36.62       40.94      1.63 o 
  -8  32   4       11.41       12.91      1.36 o 
  -6  32   4        0.31        0.16      0.71 o 
  -4  32   4       67.05       67.82      1.68 o 
  -2  32   4        4.92        4.69      0.55 o 
   0  32   4        9.07        7.38      0.63 o 
   2  32   4       83.14       81.68      1.78 o 
   4  32   4       23.27       18.50      1.10 o 
   6  32   4       93.59       93.83      2.69 o 
  -7  33   4        6.45        6.24      1.14 o 
  -5  33   4       58.67       57.21      2.20 o 
  -3  33   4       16.44       16.40      0.84 o 
  -1  33   4        3.12        1.75      0.53 o 
   1  33   4        0.11       -0.06      0.44 o 
   3  33   4       22.76       24.01      1.17 o 
   5  33   4       12.95       15.12      1.35 o 
  -8  34   4        1.14        0.26      1.37 o 
  -6  34   4       34.94       31.29      1.74 o 
  -4  34   4       33.83       36.55      1.27 o 
  -2  34   4       15.66       17.69      0.93 o 
   0  34   4       11.48       11.50      0.80 o 
   2  34   4        9.32        6.62      0.75 o 
   4  34   4      115.66      113.38      2.17 o 
  -7  35   4       20.14       17.90      1.42 o 
  -5  35   4       30.41       28.23      1.58 o 
  -3  35   4       16.96       16.41      0.98 o 
  -1  35   4        4.10        4.92      0.70 o 
   1  35   4       17.19       17.48      0.89 o 
   3  35   4       24.54       26.60      1.26 o 
   5  35   4       10.95       10.80      1.26 o 
  -6  36   4       38.49       32.51      1.83 o 
  -4  36   4       21.22       20.04      1.09 o 
  -2  36   4       49.54       48.09      1.36 o 
   0  36   4       37.81       37.26      1.23 o 
   2  36   4       23.42       22.31      1.17 o 
   4  36   4      101.32      104.52      2.50 o 
  -7  37   4       14.32       12.90      2.06 o 
  -5  37   4       34.72       36.83      1.64 o 
  -3  37   4        9.93        9.56      0.85 o 
  -1  37   4       16.34       15.34      1.36 o 
   1  37   4       84.10       81.87      1.62 o 
   3  37   4        1.90        2.09      0.70 o 
  -6  38   4        4.39        2.53      1.22 o 
  -4  38   4        3.01        2.44      0.71 o 
  -2  38   4       65.04       65.83      4.16 o 
   0  38   4       17.54       16.96      0.95 o 
   2  38   4        0.65        1.09      0.65 o 
   4  38   4       65.63       69.69      2.39 o 
  -5  39   4       21.51       23.28      1.91 o 
  -3  39   4      120.16      117.77      2.45 o 
  -1  39   4       89.32       89.92      2.27 o 
   1  39   4       71.28       70.78      1.67 o 
   3  39   4       35.95       32.54      2.14 o 
  -6  40   4      138.65      135.58      3.85 o 
  -4  40   4       13.84       13.93      1.36 o 
  -2  40   4      170.48      167.83      3.86 o 
   0  40   4       73.40       78.24      2.58 o 
   2  40   4       33.06       31.75      1.61 o 
  -5  41   4       15.05       15.10      1.63 o 
  -3  41   4       10.42       10.82      1.02 o 
  -1  41   4      196.28      195.36      6.18 o 
   1  41   4        6.40        6.11      0.81 o 
   3  41   4       16.02       17.91      1.78 o 
  -4  42   4       16.25       18.13      1.62 o 
  -2  42   4      208.45      209.31      4.49 o 
   0  42   4       54.68       54.71      1.95 o 
   2  42   4       17.17       17.11      2.59 o 
  -3  43   4       18.47       21.19      1.57 o 
  -1  43   4      125.51      130.20      4.38 o 
   1  43   4       40.22       41.43      2.19 o 
  -4  44   4        4.15        4.23      1.50 o 
  -2  44   4      475.17      493.37      9.94 o 
   0  44   4       58.83       60.69      5.53 o 
  -1  45   4      387.11      379.44     17.23 o 
 -11   1   5        3.28        4.93      1.01 o 
  -9   1   5       18.21       16.01      1.11 o 
  -7   1   5       33.05       33.74      1.40 o 
  -5   1   5      126.05      113.49      2.01 o 
  -3   1   5       67.66       67.22      1.44 o 
  -1   1   5      254.39      273.32      2.28 o 
   1   1   5       19.63       22.12      0.71 o 
   3   1   5       78.13       77.89      1.50 o 
   5   1   5       59.49       57.58      1.92 o 
   7   1   5        2.94        1.06      0.88 o 
 -10   2   5        4.39        4.66      1.43 o 
  -8   2   5       63.16       64.98      1.89 o 
  -6   2   5      163.47      155.34      2.83 o 
  -4   2   5       78.39       94.62      1.17 o 
  -2   2   5       92.86       91.86      1.26 o 
   0   2   5      231.40      216.20      4.20 o 
   2   2   5      112.32      106.90      1.81 o 
   4   2   5       41.70       40.82      1.20 o 
   6   2   5        8.50        6.57      1.05 o 
   8   2   5       24.13       21.86      1.93 o 
 -11   3   5        4.49        2.97      1.12 o 
  -9   3   5        8.74        5.59      0.96 o 
  -7   3   5       20.63       17.47      1.10 o 
  -5   3   5       13.72       11.39      0.71 o 
  -3   3   5      132.35      132.03      1.57 o 
  -1   3   5      124.69      108.25      1.37 o 
   1   3   5        9.41       12.68      0.59 o 
   3   3   5       67.99       65.42      1.32 o 
   5   3   5       32.96       28.96      1.65 o 
   7   3   5        7.47        7.77      1.16 o 
 -10   4   5       19.07       18.69      1.58 o 
  -8   4   5        3.89        3.27      0.74 o 
  -6   4   5      106.90       90.18      1.83 o 
  -4   4   5       63.34       56.67      1.00 o 
  -2   4   5      411.03      406.08      4.64 o 
   0   4   5      273.97      272.75      2.73 o 
   2   4   5      131.71      112.94      1.87 o 
   4   4   5      120.87      118.89      1.99 o 
   6   4   5       29.66       26.20      1.69 o 
   8   4   5       36.09       40.36      2.39 o 
 -11   5   5       49.53       52.68      2.40 o 
  -9   5   5       22.94       25.30      1.55 o 
  -7   5   5       69.20       68.63      2.35 o 
  -5   5   5      643.32      653.62      6.55 o 
  -3   5   5       11.32       14.36      0.50 o 
  -1   5   5      231.80      235.86      2.11 o 
   1   5   5      593.98      608.80      6.04 o 
   3   5   5       34.52       32.14      0.98 o 
   5   5   5       14.80       15.86      1.01 o 
   7   5   5      184.32      185.60      4.69 o 
 -10   6   5      165.93      163.57      3.68 o 
  -8   6   5       30.00       29.54      1.57 o 
  -6   6   5       71.80       68.33      1.60 o 
  -4   6   5      505.79      510.86      4.19 o 
  -2   6   5       70.01       72.68      1.02 o 
   0   6   5       18.91       22.38      0.67 o 
   2   6   5      191.61      202.57      2.64 o 
   4   6   5       63.05       59.47      1.35 o 
   6   6   5       48.92       51.96      2.12 o 
   8   6   5        3.88        2.71      1.20 o 
 -11   7   5      326.53      323.90      6.40 o 
  -9   7   5       16.37       16.58      1.32 o 
  -7   7   5       45.74       49.19      1.59 o 
  -5   7   5     1181.46     1235.48     11.46 o 
  -3   7   5       45.06       47.35      0.78 o 
  -1   7   5       28.74       30.69      0.62 o 
   1   7   5     1740.70     1746.63     16.10 o 
   3   7   5      100.18       90.98      1.87 o 
   5   7   5       94.89       94.33      2.15 o 
   7   7   5      271.60      287.47      5.54 o 
 -10   8   5      261.68      267.10      5.01 o 
  -8   8   5        0.92       -0.47      0.59 o 
  -6   8   5       41.16       39.65      1.15 o 
  -4   8   5      596.53      583.82      4.33 o 
  -2   8   5      224.28      220.33      1.91 o 
   0   8   5      242.88      251.78      2.34 o 
   2   8   5       86.73       83.29      1.52 o 
   4   8   5       30.09       27.34      1.02 o 
   6   8   5      403.47      414.36      6.03 o 
   8   8   5       15.64       15.53      1.77 o 
 -11   9   5      133.06      134.76      3.31 o 
  -9   9   5       22.63       20.30      1.34 o 
  -7   9   5       68.40       67.50      1.57 o 
  -5   9   5     1060.02     1046.59      9.18 o 
  -3   9   5      667.35      678.71      5.15 o 
  -1   9   5      463.73      455.65      3.36 o 
   1   9   5     1870.83     1804.85     15.24 o 
   3   9   5      172.93      171.59      2.58 o 
   5   9   5       97.73       95.26      2.20 o 
   7   9   5      562.09      592.94      9.27 o 
 -10  10   5       88.09       84.70      2.67 o 
  -8  10   5        7.91        9.04      0.94 o 
  -6  10   5       56.59       62.21      1.33 o 
  -4  10   5       12.23       14.66      0.47 o 
  -2  10   5      391.63      388.08      3.07 o 
   0  10   5       39.32       47.61      0.80 o 
   2  10   5       66.85       60.41      1.49 o 
   4  10   5       33.29       26.07      1.19 o 
   6  10   5       24.51       21.98      1.28 o 
 -11  11   5       38.77       36.41      1.97 o 
  -9  11   5       86.87       95.01      2.46 o 
  -7  11   5        9.79        8.43      0.79 o 
  -5  11   5      215.72      222.41      2.45 o 
  -3  11   5       18.12       15.19      0.55 o 
  -1  11   5       65.58       60.73      0.86 o 
   1  11   5       40.84       48.65      1.31 o 
   3  11   5       22.32       24.31      0.99 o 
   5  11   5       49.21       42.32      1.57 o 
   7  11   5       38.97       41.24      2.40 o 
 -10  12   5       41.27       40.73      1.86 o 
  -8  12   5      369.12      336.83      4.70 o 
  -6  12   5       61.02       63.33      1.28 o 
  -4  12   5      115.38      114.75      1.41 o 
  -2  12   5      603.81      622.14      4.59 o 
   0  12   5      305.32      296.93      2.52 o 
   2  12   5      104.66      119.46      2.71 o 
   4  12   5      745.60      696.73      7.65 o 
   6  12   5       12.26       10.72      1.01 o 
  -9  13   5        6.21        6.21      0.85 o 
  -7  13   5      395.02      354.02      4.38 o 
  -5  13   5       54.46       54.23      1.12 o 
  -3  13   5      264.38      250.91      2.41 o 
  -1  13   5      370.74      379.39      2.93 o 
   1  13   5       30.97       26.09      0.78 o 
   3  13   5      169.72      156.41      2.51 o 
   5  13   5       64.36       64.32      2.23 o 
   7  13   5       56.24       50.34      2.10 o 
 -10  14   5        3.14        1.90      0.98 o 
  -8  14   5      594.40      552.98      6.84 o 
  -6  14   5       80.30       84.00      1.64 o 
  -4  14   5        8.47        7.97      0.46 o 
  -2  14   5     2671.08     2685.45     18.37 o 
   0  14   5       46.97       38.25      0.72 o 
   2  14   5      338.85      327.39      4.18 o 
   4  14   5      738.43      669.17      7.46 o 
   6  14   5       34.94       34.42      1.57 o 
  -9  15   5        9.22        6.72      1.00 o 
  -7  15   5      312.66      289.38      4.13 o 
  -5  15   5       88.93       87.80      1.56 o 
  -3  15   5      206.98      194.21      2.14 o 
  -1  15   5      289.64      318.21      2.57 o 
   1  15   5      220.35      202.45      2.35 o 
   3  15   5       86.17       76.66      1.68 o 
   5  15   5       49.47       42.89      1.65 o 
   7  15   5      118.69      119.50      3.25 o 
 -10  16   5       40.48       40.56      2.60 o 
  -8  16   5      358.70      323.08      5.14 o 
  -6  16   5       10.71        8.31      0.72 o 
  -4  16   5       56.25       57.94      1.15 o 
  -2  16   5      810.52      825.50      6.51 o 
   0  16   5      161.77      152.47      1.60 o 
   2  16   5       85.63       76.39      1.52 o 
   4  16   5      540.63      503.18      5.99 o 
   6  16   5        0.13       -0.62      0.67 o 
  -9  17   5        6.66        7.63      1.14 o 
  -7  17   5       26.23       25.40      1.54 o 
  -5  17   5      221.13      214.55      2.47 o 
  -3  17   5       55.61       59.63      1.11 o 
  -1  17   5       37.12       40.33      0.75 o 
   1  17   5      132.53      135.52      1.94 o 
   3  17   5       68.48       65.76      1.59 o 
   5  17   5       31.99       32.31      1.26 o 
   7  17   5       19.68       19.17      2.34 o 
 -10  18   5        8.21        8.08      1.40 o 
  -8  18   5        3.43        2.36      0.81 o 
  -6  18   5        7.09        5.55      0.69 o 
  -4  18   5      233.90      211.93      2.54 o 
  -2  18   5       53.13       53.59      1.06 o 
   0  18   5      276.80      271.47      2.44 o 
   2  18   5        5.84        7.93      0.64 o 
   4  18   5       74.17       70.98      1.72 o 
   6  18   5       12.05       12.34      1.15 o 
  -9  19   5       54.21       49.82      2.21 o 
  -7  19   5       11.54        8.67      0.81 o 
  -5  19   5       50.13       45.92      1.30 o 
  -3  19   5      307.59      311.19      3.24 o 
  -1  19   5       33.03       32.53      0.69 o 
   1  19   5       58.27       53.84      1.12 o 
   3  19   5       57.55       57.79      1.78 o 
   5  19   5       31.26       26.00      1.21 o 
   7  19   5       47.72       55.45      2.39 o 
 -10  20   5       45.11       42.65      2.46 o 
  -8  20   5       14.65       12.49      1.06 o 
  -6  20   5      165.67      157.41      2.55 o 
  -4  20   5      472.05      451.30      4.30 o 
  -2  20   5        0.42        1.37      0.35 o 
   0  20   5      153.55      156.78      1.69 o 
   2  20   5      189.26      173.80      2.58 o 
   4  20   5       25.82       22.75      1.14 o 
   6  20   5       88.93       85.40      2.41 o 
  -9  21   5       22.83       20.45      1.63 o 
  -7  21   5       25.24       24.09      1.17 o 
  -5  21   5      310.04      304.56      3.78 o 
  -3  21   5      102.66      105.08      1.56 o 
  -1  21   5       46.78       44.91      0.89 o 
   1  21   5      790.08      754.46      8.77 o 
   3  21   5      156.33      151.20      2.66 o 
   5  21   5       41.18       41.36      1.49 o 
 -10  22   5       93.59       94.31      3.31 o 
  -8  22   5        3.46        3.37      0.82 o 
  -6  22   5       79.33       72.43      2.53 o 
  -4  22   5      431.71      436.35      4.23 o 
  -2  22   5        8.49        8.27      0.59 o 
   0  22   5       68.16       71.31      1.16 o 
   2  22   5      254.06      235.07      2.95 o 
   4  22   5       17.33       18.19      1.25 o 
   6  22   5      109.45      107.69      2.65 o 
  -9  23   5        9.04        6.58      1.31 o 
  -7  23   5       17.92       16.55      1.12 o 
  -5  23   5      273.82      261.29      3.44 o 
  -3  23   5      156.62      145.93      1.93 o 
  -1  23   5       18.52       15.22      0.68 o 
   1  23   5       44.90       45.79      1.11 o 
   3  23   5       14.38       14.30      0.99 o 
   5  23   5        1.61        1.94      0.68 o 
  -8  24   5       33.88       32.34      1.70 o 
  -6  24   5        8.59        8.44      0.88 o 
  -4  24   5       90.37       87.10      1.64 o 
  -2  24   5       37.03       33.93      0.88 o 
   0  24   5       37.42       37.14      0.89 o 
   2  24   5        1.37        1.47      0.52 o 
   4  24   5       53.08       52.56      2.43 o 
   6  24   5       17.60       15.37      1.62 o 
  -9  25   5        0.36        0.54      1.07 o 
  -7  25   5       81.02       76.11      2.14 o 
  -5  25   5       28.05       26.50      1.18 o 
  -3  25   5      283.44      277.36      3.04 o 
  -1  25   5        0.24        0.33      0.39 o 
   1  25   5       58.16       61.81      1.30 o 
   3  25   5       52.98       53.03      1.49 o 
   5  25   5        3.04        2.61      0.72 o 
  -8  26   5       24.18       24.36      1.39 o 
  -6  26   5      130.57      128.68      2.53 o 
  -4  26   5       30.93       31.92      1.08 o 
  -2  26   5      248.72      238.85      3.07 o 
   0  26   5      178.14      172.45      2.03 o 
   2  26   5      139.56      129.13      2.57 o 
   4  26   5       19.00       18.90      1.17 o 
   6  26   5        7.41        5.51      1.02 o 
  -9  27   5       80.87       84.18      4.13 o 
  -7  27   5       44.77       46.92      1.84 o 
  -5  27   5        1.01        1.73      0.72 o 
  -3  27   5       31.53       37.95      1.10 o 
  -1  27   5       97.42       90.41      1.63 o 
   1  27   5       16.34       17.68      0.87 o 
   3  27   5       41.79       40.35      1.39 o 
   5  27   5       21.94       19.99      1.42 o 
  -8  28   5      126.98      127.38      4.36 o 
  -6  28   5        0.05        1.30      0.73 o 
  -4  28   5       48.15       47.00      1.28 o 
  -2  28   5       64.28       58.01      1.24 o 
   0  28   5       28.62       35.36      0.98 o 
   2  28   5       16.66       16.05      0.90 o 
   4  28   5      250.51      245.41      3.93 o 
  -7  29   5       44.71       42.50      2.76 o 
  -5  29   5        6.93        8.84      1.03 o 
  -3  29   5       57.57       59.21      1.42 o 
  -1  29   5       32.92       30.56      1.05 o 
   1  29   5       12.32       12.79      0.79 o 
   3  29   5       31.97       33.56      1.57 o 
   5  29   5       46.82       42.10      2.13 o 
  -8  30   5      134.69      134.95      3.35 o 
  -6  30   5      114.21      114.75      2.55 o 
  -4  30   5       41.31       38.77      1.35 o 
  -2  30   5      764.59      736.24      7.54 o 
   0  30   5       76.32       79.00      1.68 o 
   2  30   5      151.04      144.56      2.48 o 
   4  30   5      288.15      295.89      8.93 o 
  -7  31   5       84.63       84.40      2.42 o 
  -5  31   5       20.69       22.04      1.42 o 
  -3  31   5       58.25       57.58      1.67 o 
  -1  31   5       21.16       19.90      0.92 o 
   1  31   5       57.31       56.72      1.61 o 
   3  31   5       52.32       53.92      1.53 o 
   5  31   5       39.44       41.24      2.43 o 
  -8  32   5       85.45       86.01      3.15 o 
  -6  32   5       51.11       56.08      1.93 o 
  -4  32   5        1.26        1.53      0.55 o 
  -2  32   5      180.21      173.14      4.39 o 
   0  32   5       13.16       10.72      0.85 o 
   2  32   5       49.47       51.42      1.56 o 
   4  32   5       30.01       28.77      1.55 o 
  -7  33   5        2.02        4.04      1.48 o 
  -5  33   5       76.62       77.81      2.28 o 
  -3  33   5       21.39       24.68      1.38 o 
  -1  33   5        9.48        9.18      0.72 o 
   1  33   5       70.77       72.27      1.66 o 
   3  33   5        5.26        4.99      0.95 o 
  -6  34   5       11.25       14.29      1.34 o 
  -4  34   5       67.10       67.12      1.78 o 
  -2  34   5       45.61       46.07      1.61 o 
   0  34   5       25.19       23.24      1.17 o 
   2  34   5       52.80       52.83      1.61 o 
   4  34   5       18.31       21.20      1.60 o 
  -7  35   5       11.75       12.37      3.35 o 
  -5  35   5      471.14      484.49      6.20 o 
  -3  35   5       98.48      102.62      2.41 o 
  -1  35   5      146.27      144.75      2.61 o 
   1  35   5      523.41      529.29      6.51 o 
   3  35   5       87.80       94.55      2.40 o 
  -6  36   5       26.03       28.29      2.19 o 
  -4  36   5       53.64       54.78      3.03 o 
  -2  36   5       87.61       80.18      2.11 o 
   0  36   5       85.22       92.50      2.06 o 
   2  36   5       37.78       38.57      1.68 o 
  -5  37   5      196.69      208.72      3.57 o 
  -3  37   5       21.18       21.83      1.32 o 
  -1  37   5       36.15       36.29      1.39 o 
   1  37   5      173.52      178.52      3.06 o 
   3  37   5       11.24       10.90      1.27 o 
  -6  38   5        5.04        3.36      1.32 o 
  -4  38   5       75.24       78.78      2.76 o 
  -2  38   5       31.91       31.42      2.77 o 
   0  38   5       61.46       66.76      1.89 o 
   2  38   5       20.84       20.22      1.63 o 
  -5  39   5       28.38       27.30      3.12 o 
  -3  39   5       13.15       14.70      1.38 o 
  -1  39   5       78.16       82.33      2.22 o 
   1  39   5      123.60      126.05      2.54 o 
  -4  40   5       11.66       13.32      2.08 o 
  -2  40   5       10.03       11.74      1.39 o 
   0  40   5       62.56       68.46      2.17 o 
   2  40   5       22.74       22.44      3.97 o 
  -3  41   5       82.77       79.83      2.78 o 
  -1  41   5      370.79      376.61     12.47 o 
   1  41   5       28.61       31.71      1.99 o 
  -4  42   5       15.83       15.04      1.90 o 
  -2  42   5      343.18      335.19      7.46 o 
   0  42   5       42.19       33.63      2.41 o 
  -1  43   5      120.97      122.88      4.47 o 
 -10   0   6       12.67       15.44      2.93 o 
  -8   0   6     3029.56     3151.16     54.30 o 
  -6   0   6        1.78        1.26      0.83 o 
  -4   0   6        1.81        5.80      1.51 o 
  -2   0   6     4502.11     4815.05     43.97 o 
   0   0   6      178.17      183.97      2.92 o 
   2   0   6       71.38       60.70      2.13 o 
   4   0   6     2209.09     2174.57     26.49 o 
   6   0   6       34.50       35.72      3.02 o 
 -11   1   6        0.14       -1.04      1.26 o 
  -9   1   6      352.14      329.03      6.19 o 
  -7   1   6      404.72      438.17     14.23 o 
  -5   1   6       27.44       28.70      0.95 o 
  -3   1   6     1987.13     2068.02     16.95 o 
  -1   1   6      697.38      771.57      5.57 o 
   1   1   6        4.76        6.52      0.57 o 
   3   1   6     1518.24     1490.32     14.92 o 
   5   1   6       35.71       38.09      1.79 o 
   7   1   6        9.91        7.25      1.57 o 
 -10   2   6       25.03       26.32      2.53 o 
  -8   2   6     1058.51     1010.34     14.01 o 
  -6   2   6       22.00       18.52      1.06 o 
  -4   2   6       91.49       81.20      1.31 o 
  -2   2   6     3369.30     3501.83     22.84 o 
   0   2   6       90.43       93.67      1.36 o 
   2   2   6        8.17        5.81      0.64 o 
   4   2   6      697.45      700.31      7.84 o 
   6   2   6       17.22       20.32      1.34 o 
 -11   3   6        5.91        5.08      1.63 o 
  -9   3   6       20.73       25.39      2.08 o 
  -7   3   6       34.94       52.42      3.33 o 
  -5   3   6      142.46      126.87      1.96 o 
  -3   3   6      232.22      255.75      3.71 o 
  -1   3   6      747.50      741.42      5.38 o 
   1   3   6        2.49        2.19      0.45 o 
   3   3   6      784.24      771.51      7.90 o 
   5   3   6       42.55       44.84      1.47 o 
   7   3   6       12.56       11.74      1.76 o 
 -10   4   6       50.00       48.14      2.88 o 
  -8   4   6       64.77       62.13      2.43 o 
  -6   4   6       15.86       16.56      1.02 o 
  -4   4   6      104.32      105.32      1.51 o 
  -2   4   6       83.25       83.23      1.36 o 
   0   4   6      154.14      169.16      1.95 o 
   2   4   6      119.85      115.18      2.00 o 
   4   4   6       36.61       37.26      1.32 o 
   6   4   6       14.47       17.47      1.26 o 
 -11   5   6        4.46        5.75      1.68 o 
  -9   5   6       48.34       63.90      2.85 o 
  -7   5   6      162.74      170.40      3.33 o 
  -5   5   6       36.05       29.92      1.35 o 
  -3   5   6       48.51       45.91      0.96 o 
  -1   5   6       58.74       58.87      0.92 o 
   1   5   6       30.14       29.26      0.96 o 
   3   5   6       35.88       34.39      1.18 o 
   5   5   6      290.80      295.98      4.08 o 
   7   5   6        9.97       11.69      3.11 o 
 -10   6   6       47.22       47.61      2.27 o 
  -8   6   6       45.48       43.67      2.24 o 
  -6   6   6      182.97      183.78      2.73 o 
  -4   6   6      203.88      223.69      2.49 o 
  -2   6   6       52.45       43.75      1.08 o 
   0   6   6      258.45      283.68      2.71 o 
   2   6   6      171.73      169.33      2.55 o 
   4   6   6       23.88       23.33      1.10 o 
   6   6   6        1.71        1.96      0.79 o 
  -9   7   6        8.41        6.51      1.12 o 
  -7   7   6       46.41       46.68      1.60 o 
  -5   7   6       61.26       74.50      1.47 o 
  -3   7   6       19.71       23.54      1.07 o 
  -1   7   6      312.55      323.55      2.80 o 
   1   7   6      162.57      183.13      2.44 o 
   3   7   6       14.07       14.74      0.91 o 
   5   7   6       83.32       84.02      1.91 o 
   7   7   6       14.14       13.68      1.85 o 
 -10   8   6       43.99       46.33      2.28 o 
  -8   8   6       24.80       19.78      2.02 o 
  -6   8   6      181.35      183.39      2.74 o 
  -4   8   6      255.86      265.33      3.45 o 
  -2   8   6      293.11      288.60      2.75 o 
   0   8   6       33.43       34.50      0.83 o 
   2   8   6      206.91      199.63      2.84 o 
   4   8   6       27.35       27.34      1.20 o 
   6   8   6       58.75       63.16      2.23 o 
  -9   9   6        4.99        5.38      1.07 o 
  -7   9   6       62.08       63.01      1.73 o 
  -5   9   6       34.46       40.70      1.15 o 
  -3   9   6      108.67       97.25      1.49 o 
  -1   9   6        1.87        3.72      0.37 o 
   1   9   6       87.52       88.79      1.60 o 
   3   9   6       65.19       60.82      1.57 o 
   5   9   6       70.04       68.07      1.74 o 
 -10  10   6       36.54       39.13      1.92 o 
  -8  10   6       60.37       61.39      1.95 o 
  -6  10   6        2.13        2.11      0.56 o 
  -4  10   6        4.14        3.17      0.41 o 
  -2  10   6       11.36       15.06      0.58 o 
   0  10   6      123.34      131.87      1.87 o 
   2  10   6        8.42        6.10      0.88 o 
   4  10   6      165.87      160.05      2.73 o 
   6  10   6       29.08       28.78      1.75 o 
  -9  11   6        3.57        2.67      0.89 o 
  -7  11   6        5.37        5.63      0.97 o 
  -5  11   6       19.79       21.21      0.91 o 
  -3  11   6       59.19       55.54      1.12 o 
  -1  11   6       36.03       35.76      0.77 o 
   1  11   6      180.78      173.07      2.39 o 
   3  11   6       27.49       27.18      1.17 o 
   5  11   6        0.50        0.23      0.58 o 
 -10  12   6       31.70       30.59      1.90 o 
  -8  12   6       18.76       15.49      1.13 o 
  -6  12   6       18.00       14.64      0.87 o 
  -4  12   6        1.66        1.26      0.39 o 
  -2  12   6       27.77       30.33      0.77 o 
   0  12   6        3.00        2.81      0.42 o 
   2  12   6        3.64        4.36      0.64 o 
   4  12   6        9.46        9.34      0.84 o 
   6  12   6        5.78        6.39      1.09 o 
  -9  13   6       48.42       46.92      1.95 o 
  -7  13   6       30.38       27.10      1.21 o 
  -5  13   6       31.33       27.62      1.09 o 
  -3  13   6       21.93       22.45      0.80 o 
  -1  13   6       41.70       45.52      1.03 o 
   1  13   6       52.31       52.70      1.16 o 
   3  13   6        5.34        5.85      0.72 o 
   5  13   6       84.54       87.68      2.03 o 
 -10  14   6       35.55       37.22      4.07 o 
  -8  14   6       31.57       32.70      1.53 o 
  -6  14   6        4.55        4.57      0.69 o 
  -4  14   6       27.22       25.10      0.78 o 
  -2  14   6       14.62       15.12      0.60 o 
   0  14   6      105.75      103.31      1.44 o 
   2  14   6        9.64       12.17      1.41 o 
   4  14   6       23.25       19.47      1.44 o 
   6  14   6      124.59      135.47      3.67 o 
  -9  15   6       65.19       68.39      2.56 o 
  -7  15   6       16.26       15.07      1.09 o 
  -5  15   6       16.57       16.64      0.85 o 
  -3  15   6       32.08       29.26      0.88 o 
  -1  15   6       19.21       21.54      0.77 o 
   1  15   6       21.66       24.70      0.96 o 
   3  15   6        2.22        1.16      0.58 o 
   5  15   6       10.62       10.20      0.92 o 
 -10  16   6        5.12        4.77      1.32 o 
  -8  16   6       11.76       13.57      1.12 o 
  -6  16   6       26.59       28.86      1.42 o 
  -4  16   6      196.47      192.55      2.51 o 
  -2  16   6       20.44       21.12      0.74 o 
   0  16   6       18.63       19.76      0.72 o 
   2  16   6      187.22      184.30      2.77 o 
   4  16   6        1.97        1.06      0.61 o 
   6  16   6       14.80       12.85      1.17 o 
  -9  17   6       31.15       36.57      3.31 o 
  -7  17   6       77.89       75.77      2.25 o 
  -5  17   6       22.02       21.32      0.96 o 
  -3  17   6        7.06        9.60      0.60 o 
  -1  17   6      155.07      157.13      1.90 o 
   1  17   6       84.67       83.66      1.60 o 
   3  17   6       42.02       38.53      1.44 o 
   5  17   6       50.04       47.73      1.65 o 
 -10  18   6       11.15       13.49      1.72 o 
  -8  18   6        2.61        1.05      0.75 o 
  -6  18   6       34.18       37.28      1.63 o 
  -4  18   6       76.88       86.57      1.55 o 
  -2  18   6        1.07        1.10      0.38 o 
   0  18   6      169.60      167.83      2.32 o 
   2  18   6      163.78      164.30      2.60 o 
   4  18   6       11.58       13.14      1.00 o 
   6  18   6      149.19      154.78      3.34 o 
  -9  19   6       32.26       32.69      1.92 o 
  -7  19   6       48.30       52.40      1.84 o 
  -5  19   6      785.96      778.59      8.35 o 
  -3  19   6      120.12      118.99      1.75 o 
  -1  19   6       86.33       88.70      1.36 o 
   1  19   6      504.14      497.13      5.16 o 
   3  19   6       28.62       30.00      1.34 o 
   5  19   6       38.09       42.19      1.60 o 
  -8  20   6        6.57        3.52      0.85 o 
  -6  20   6      341.36      328.75      4.95 o 
  -4  20   6      223.30      223.93      2.98 o 
  -2  20   6       72.37       72.85      1.25 o 
   0  20   6      516.29      520.14      4.91 o 
   2  20   6       88.96       93.29      1.92 o 
   4  20   6       28.19       27.50      1.36 o 
   6  20   6      499.47      503.50      7.49 o 
  -9  21   6       18.02       15.62      1.51 o 
  -7  21   6        7.40        7.36      1.39 o 
  -5  21   6     2097.96     2093.58     23.02 o 
  -3  21   6        7.10        8.65      0.61 o 
  -1  21   6        5.17        3.85      0.46 o 
   1  21   6     1611.64     1593.82     19.13 o 
   3  21   6       10.95       11.52      0.97 o 
   5  21   6        6.53        6.23      1.07 o 
  -8  22   6        1.82        2.10      0.91 o 
  -6  22   6      698.23      686.71      9.47 o 
  -4  22   6      231.43      257.79      3.89 o 
  -2  22   6        3.34        2.05      0.43 o 
   0  22   6     1636.12     1589.16     12.85 o 
   2  22   6       37.88       37.19      1.32 o 
   4  22   6        1.90        2.56      0.74 o 
  -9  23   6       20.72       22.71      1.77 o 
  -7  23   6       29.52       31.47      1.83 o 
  -5  23   6     1124.84     1136.63     12.64 o 
  -3  23   6      233.64      231.13      3.72 o 
  -1  23   6       49.26       54.70      1.30 o 
   1  23   6     1382.97     1385.37     15.96 o 
   3  23   6       29.87       28.22      1.39 o 
   5  23   6       44.64       43.63      2.13 o 
  -8  24   6        4.26        2.82      0.99 o 
  -6  24   6      106.79      112.52      2.66 o 
  -4  24   6       26.43       29.11      1.59 o 
  -2  24   6       38.15       39.24      1.07 o 
   0  24   6      499.21      495.30      5.59 o 
   2  24   6       62.32       66.24      1.56 o 
   4  24   6        2.83        1.32      0.74 o 
  -9  25   6       29.38       28.08      2.13 o 
  -7  25   6       20.43       18.04      1.36 o 
  -5  25   6      280.51      280.04      4.14 o 
  -3  25   6       57.76       55.83      1.24 o 
  -1  25   6       10.27        9.65      0.68 o 
   1  25   6       88.35       86.90      1.77 o 
   3  25   6        9.95        9.51      0.89 o 
   5  25   6       18.00       21.69      1.56 o 
  -8  26   6        2.27        1.76      1.03 o 
  -6  26   6        9.19       10.43      1.25 o 
  -4  26   6       39.18       39.37      1.86 o 
  -2  26   6       52.24       53.59      1.43 o 
   0  26   6        0.55        1.49      0.53 o 
   2  26   6       68.65       72.55      1.66 o 
   4  26   6        2.22        2.54      0.90 o 
  -7  27   6      221.92      215.63      4.56 o 
  -5  27   6       17.33       18.62      1.14 o 
  -3  27   6      179.11      181.41      2.58 o 
  -1  27   6      241.48      235.56      3.03 o 
   1  27   6       10.68       11.24      0.81 o 
   3  27   6       75.72       78.50      1.93 o 
  -8  28   6      101.71      100.81      3.37 o 
  -6  28   6       14.25       13.73      1.58 o 
  -4  28   6      174.30      167.89      2.95 o 
  -2  28   6      231.46      220.14      3.15 o 
   0  28   6       71.57       74.46      1.70 o 
   2  28   6      206.72      208.62      3.18 o 
   4  28   6       62.87       60.15      2.32 o 
  -7  29   6       87.55       91.15      2.61 o 
  -5  29   6       29.23       28.31      1.70 o 
  -3  29   6      246.49      245.81      3.35 o 
  -1  29   6      246.54      232.21      3.42 o 
   1  29   6      146.75      157.25      2.48 o 
   3  29   6      111.24      110.18      2.48 o 
  -8  30   6       50.66       59.08      3.57 o 
  -6  30   6       16.85       16.90      1.51 o 
  -4  30   6       29.26       26.86      1.32 o 
  -2  30   6       33.17       32.53      1.55 o 
   0  30   6       89.79       92.28      2.01 o 
   2  30   6       30.94       26.86      1.28 o 
   4  30   6      160.08      166.54      6.87 o 
  -7  31   6       27.53       24.69      4.58 o 
  -5  31   6       48.72       50.66      2.65 o 
  -3  31   6       49.10       49.91      2.37 o 
  -1  31   6        9.64        9.75      0.75 o 
   1  31   6       41.33       41.47      1.53 o 
   3  31   6       53.58       54.35      1.90 o 
  -6  32   6       22.30       22.97      1.73 o 
  -4  32   6       17.09       15.46      1.08 o 
  -2  32   6       56.79       50.90      2.10 o 
   0  32   6       12.50       11.73      0.93 o 
   2  32   6       13.62       10.93      1.06 o 
  -7  33   6        2.22        0.50      1.50 o 
  -5  33   6        1.50        2.89      1.27 o 
  -3  33   6       29.90       31.38      1.77 o 
  -1  33   6        4.57        4.97      0.67 o 
   1  33   6        8.76       11.10      1.02 o 
   3  33   6       12.92       11.47      1.27 o 
  -6  34   6        0.19        3.79      1.84 o 
  -4  34   6        0.75        0.72      1.04 o 
  -2  34   6       90.86       95.62      2.35 o 
   0  34   6        4.85        6.68      0.82 o 
   2  34   6       49.85       53.50      2.29 o 
  -5  35   6       11.72       12.10      2.56 o 
  -3  35   6        9.36        9.82      1.33 o 
  -1  35   6       14.11       14.24      1.19 o 
   1  35   6       36.81       33.46      1.42 o 
  -6  36   6       33.73       34.30      2.72 o 
  -4  36   6        5.60        6.33      1.14 o 
  -2  36   6       73.26       77.46      2.14 o 
   0  36   6       33.54       33.01      1.44 o 
   2  36   6        4.28        6.29      1.31 o 
  -5  37   6       60.37       58.51      3.06 o 
  -3  37   6       11.66       13.15      1.34 o 
  -1  37   6      130.38      122.41      3.33 o 
   1  37   6        5.21        7.26      1.25 o 
  -4  38   6       29.18       31.10      1.94 o 
  -2  38   6       83.29       85.91      2.54 o 
   0  38   6       17.12       18.61      1.61 o 
  -3  39   6       31.27       32.98      2.34 o 
  -1  39   6      103.51       97.09      8.88 o 
  -2  40   6       55.76       62.25      3.02 o 
  -9   1   7        0.25       -0.60      0.96 o 
  -7   1   7       67.74       62.62      2.75 o 
  -5   1   7       32.96       30.70      1.06 o 
  -3   1   7       23.54       25.97      1.01 o 
  -1   1   7      140.08      131.07      2.16 o 
   1   1   7       10.12        8.41      0.80 o 
   3   1   7       66.29       64.83      1.67 o 
   5   1   7       10.42       10.64      1.08 o 
 -10   2   7        3.53        2.56      1.59 o 
  -8   2   7       25.76       25.91      1.90 o 
  -6   2   7       29.26       24.81      1.60 o 
  -4   2   7       60.70       64.92      1.25 o 
  -2   2   7       19.38       17.55      0.66 o 
   0   2   7       53.08       57.83      1.20 o 
   2   2   7       27.44       27.94      1.26 o 
   4   2   7       15.81       16.38      1.06 o 
   6   2   7       17.38       16.46      1.31 o 
  -9   3   7        2.78        3.76      1.17 o 
  -7   3   7       13.02       14.92      1.16 o 
  -5   3   7       16.33       11.92      1.09 o 
  -3   3   7        3.07        4.29      0.50 o 
  -1   3   7       38.08       33.82      0.93 o 
   1   3   7       24.20       23.06      1.05 o 
   3   3   7       12.87       10.09      0.87 o 
   5   3   7        5.98        5.07      0.93 o 
 -10   4   7        5.15        4.00      1.75 o 
  -8   4   7        2.58        2.50      0.94 o 
  -6   4   7       51.31       52.12      2.08 o 
  -4   4   7       50.01       50.22      1.12 o 
  -2   4   7       22.45       18.27      0.77 o 
   0   4   7      187.98      195.71      2.30 o 
   2   4   7       57.46       56.83      1.53 o 
   4   4   7        0.42       -0.55      0.62 o 
   6   4   7        5.81        3.05      0.91 o 
  -9   5   7        5.45        3.29      1.35 o 
  -7   5   7       74.13       82.39      2.17 o 
  -5   5   7      165.03      166.65      2.49 o 
  -3   5   7       58.94       60.28      1.22 o 
  -1   5   7       46.62       46.86      1.02 o 
   1   5   7       42.82       43.59      1.27 o 
   3   5   7       55.32       53.51      1.64 o 
   5   5   7        5.76        6.18      0.94 o 
 -10   6   7        1.38        0.41      1.46 o 
  -8   6   7       19.85       16.26      1.36 o 
  -6   6   7      326.75      327.08      5.55 o 
  -4   6   7       76.02       74.37      1.35 o 
  -2   6   7       23.90       17.87      0.67 o 
   0   6   7      305.92      306.52      3.04 o 
   2   6   7       22.53       21.61      1.10 o 
   4   6   7        9.40        8.36      0.90 o 
  -9   7   7        6.71        3.27      2.44 o 
  -7   7   7       24.01       25.73      1.54 o 
  -5   7   7      440.13      442.43      5.08 o 
  -3   7   7        6.95        5.47      0.53 o 
  -1   7   7       91.07       87.67      1.38 o 
   1   7   7      352.92      357.62      4.59 o 
   3   7   7       36.99       38.31      1.47 o 
   5   7   7       25.87       26.81      1.53 o 
 -10   8   7        8.00        4.76      1.44 o 
  -8   8   7        5.17        2.45      1.05 o 
  -6   8   7      340.70      358.71      5.98 o 
  -4   8   7      103.72      100.22      1.62 o 
  -2   8   7       29.02       32.12      0.83 o 
   0   8   7     1082.76     1087.14      8.84 o 
   2   8   7       14.59       11.44      0.94 o 
   4   8   7      115.08      113.67      2.43 o 
  -9   9   7        4.87        2.76      1.03 o 
  -7   9   7       32.48       32.27      2.03 o 
  -5   9   7      266.63      260.11      3.92 o 
  -3   9   7       16.07       16.02      0.75 o 
  -1   9   7       46.81       51.61      1.14 o 
   1   9   7       69.60       63.81      1.48 o 
   3   9   7        2.53        3.68      0.76 o 
   5   9   7       12.43       10.56      1.23 o 
 -10  10   7       32.61       33.80      4.72 o 
  -8  10   7        9.24       13.59      1.57 o 
  -6  10   7      162.20      161.46      3.58 o 
  -4  10   7       90.60       91.23      1.51 o 
  -2  10   7       30.88       31.82      0.83 o 
   0  10   7      386.96      390.66      4.66 o 
   2  10   7      107.07       97.82      2.19 o 
   4  10   7       43.12       45.74      1.70 o 
  -9  11   7       21.27       25.50      1.72 o 
  -7  11   7       27.94       30.05      1.51 o 
  -5  11   7        3.26        2.11      0.70 o 
  -3  11   7       52.47       52.90      1.19 o 
  -1  11   7      119.51      116.15      2.09 o 
   1  11   7        3.45        3.80      0.59 o 
   3  11   7      201.47      205.57      3.45 o 
   5  11   7       26.05       27.95      1.61 o 
 -10  12   7       40.76       55.02      7.01 o 
  -8  12   7      216.38      217.74      4.10 o 
  -6  12   7        0.84        1.21      0.87 o 
  -4  12   7       34.96       37.18      1.06 o 
  -2  12   7      116.64      118.55      1.64 o 
   0  12   7       69.46       69.23      1.27 o 
   2  12   7        6.76        8.95      0.96 o 
   4  12   7       44.07       41.30      1.60 o 
  -9  13   7      127.07      116.34      3.50 o 
  -7  13   7        9.02       11.74      1.36 o 
  -5  13   7       49.65       42.43      1.50 o 
  -3  13   7      687.21      695.53      6.46 o 
  -1  13   7       56.64       56.82      1.23 o 
   1  13   7      171.04      179.59      2.81 o 
   3  13   7      447.58      434.38      6.06 o 
   5  13   7        2.68        2.86      0.85 o 
 -10  14   7        5.25        5.20      1.85 o 
  -8  14   7      372.15      382.17      6.61 o 
  -6  14   7        8.91       10.14      1.25 o 
  -4  14   7       18.20       16.58      0.75 o 
  -2  14   7      428.76      419.85      4.33 o 
   0  14   7       33.80       30.81      0.94 o 
   2  14   7       91.52       91.19      2.16 o 
   4  14   7      110.11      102.91      2.37 o 
  -9  15   7      243.58      237.75      5.34 o 
  -7  15   7       29.42       33.00      1.95 o 
  -5  15   7        2.24        1.16      0.89 o 
  -3  15   7      655.80      642.56      6.06 o 
  -1  15   7        1.76        1.49      0.45 o 
   1  15   7      121.85      113.05      3.25 o 
   3  15   7      354.21      331.80      4.77 o 
   5  15   7       22.32       24.10      1.54 o 
  -8  16   7      115.39      100.37      3.05 o 
  -6  16   7       48.72       54.83      2.18 o 
  -4  16   7       25.08       25.35      0.89 o 
  -2  16   7      296.05      302.31      3.40 o 
   0  16   7       81.62       81.69      1.40 o 
   2  16   7        6.92        9.63      0.94 o 
   4  16   7       17.87       14.33      1.13 o 
  -9  17   7       32.17       36.55      2.45 o 
  -7  17   7        1.78        1.95      1.03 o 
  -5  17   7       48.46       42.27      1.60 o 
  -3  17   7       83.49       84.91      1.53 o 
  -1  17   7       13.32       16.71      0.80 o 
   1  17   7       93.94       97.40      2.21 o 
   3  17   7      188.80      188.03      3.80 o 
   5  17   7       12.67       14.14      1.29 o 
  -8  18   7       23.99       25.11      1.84 o 
  -6  18   7       24.76       22.00      1.88 o 
  -4  18   7        1.63        1.32      0.52 o 
  -2  18   7       22.31       21.19      0.93 o 
   0  18   7        5.65        5.13      0.61 o 
   2  18   7      110.40      114.31      2.27 o 
   4  18   7        5.08        3.54      0.93 o 
  -9  19   7        8.09       12.80      2.88 o 
  -7  19   7       36.10       31.30      2.20 o 
  -5  19   7       10.18        9.35      0.97 o 
  -3  19   7       46.49       46.25      1.22 o 
  -1  19   7       57.05       53.88      1.29 o 
   1  19   7      165.07      168.34      2.58 o 
   3  19   7        1.03        0.17      0.70 o 
  -8  20   7        5.48        4.75      1.37 o 
  -6  20   7      158.60      153.40      4.16 o 
  -4  20   7       78.19       78.98      1.60 o 
  -2  20   7        1.08        0.63      0.46 o 
   0  20   7      174.76      169.07      2.44 o 
   2  20   7       59.07       57.15      2.24 o 
   4  20   7        2.97        2.53      0.89 o 
  -9  21   7       11.27       13.82      2.21 o 
  -7  21   7       32.53       33.97      1.98 o 
  -5  21   7      347.00      358.59      5.59 o 
  -3  21   7       46.36       41.96      1.14 o 
  -1  21   7      128.48      139.96      2.45 o 
   1  21   7      103.80       98.69      1.95 o 
   3  21   7       31.41       31.44      1.57 o 
  -8  22   7        0.59        1.29      1.26 o 
  -6  22   7      154.23      148.47      4.14 o 
  -4  22   7       76.36       71.31      1.53 o 
  -2  22   7       18.16       19.44      0.88 o 
   0  22   7      119.47      117.76      2.01 o 
   2  22   7      104.62      106.53      2.83 o 
   4  22   7        4.39        3.51      1.15 o 
  -7  23   7        6.31        2.22      1.30 o 
  -5  23   7       70.10       68.37      2.13 o 
  -3  23   7        0.28       -0.41      0.47 o 
  -1  23   7        9.54        8.46      0.80 o 
   1  23   7      135.78      135.68      4.61 o 
   3  23   7       17.54       17.96      1.35 o 
  -8  24   7        3.95       -0.61      2.01 o 
  -6  24   7       39.37       40.25      2.46 o 
  -4  24   7        1.77        0.72      0.63 o 
  -2  24   7       24.43       23.19      1.08 o 
   0  24   7       58.08       58.46      1.47 o 
   2  24   7       66.22       71.75      1.77 o 
   4  24   7        0.49        1.01      0.92 o 
  -7  25   7       34.81       31.90      2.67 o 
  -5  25   7       26.46       28.60      1.53 o 
  -3  25   7       43.00       45.46      1.31 o 
  -1  25   7       19.28       17.23      1.03 o 
   1  25   7       46.09       45.88      1.64 o 
   3  25   7       13.52       10.99      1.29 o 
  -8  26   7       50.74       55.35      3.40 o 
  -6  26   7       10.04       15.34      1.76 o 
  -4  26   7       90.99       89.01      2.12 o 
  -2  26   7        4.67        3.94      0.76 o 
   0  26   7       52.26       48.69      1.50 o 
   2  26   7       23.87       23.65      1.26 o 
  -7  27   7       16.60       17.12      4.41 o 
  -5  27   7        3.68        2.54      1.00 o 
  -3  27   7       44.41       45.78      1.62 o 
  -1  27   7       24.15       26.51      1.36 o 
   1  27   7       81.55       88.58      1.99 o 
   3  27   7       55.08       53.14      2.69 o 
  -6  28   7        2.13        3.31      1.34 o 
  -4  28   7        4.10        5.07      0.85 o 
  -2  28   7       26.53       27.47      1.19 o 
   0  28   7       17.43       16.47      1.09 o 
   2  28   7        5.04        4.26      1.34 o 
  -7  29   7       20.33       21.26      2.36 o 
  -5  29   7        4.87        3.22      0.92 o 
  -3  29   7      167.58      168.08      3.19 o 
  -1  29   7       47.02       51.48      2.08 o 
   1  29   7       26.12       23.25      1.34 o 
  -6  30   7       13.18       12.42      2.00 o 
  -4  30   7        8.89        9.74      0.98 o 
  -2  30   7       87.10       84.20      1.86 o 
   0  30   7       44.94       42.67      1.56 o 
   2  30   7       11.23        8.71      1.25 o 
  -5  31   7       12.58       10.05      3.45 o 
  -3  31   7      123.74      127.90      2.73 o 
  -1  31   7       65.52       65.94      1.96 o 
   1  31   7       31.45       33.11      1.86 o 
  -6  32   7        4.97        6.01      1.73 o 
  -4  32   7       18.17       21.55      1.32 o 
  -2  32   7       51.43       56.86      2.08 o 
   0  32   7       25.69       27.39      1.44 o 
  -5  33   7       39.82       39.89      2.71 o 
  -3  33   7       17.74       15.58      1.78 o 
  -1  33   7        0.94       -0.13      0.74 o 
   1  33   7       17.57       16.77      1.91 o 
  -4  34   7        2.71        3.95      1.25 o 
  -2  34   7       29.17       31.43      1.73 o 
   0  34   7      118.75      119.14      3.38 o 
  -3  35   7        9.17       10.04      2.75 o 
  -1  35   7       21.25       18.07      2.28 o 
  -4  36   7       47.95       50.39      2.66 o 
  -2  36   7       26.52       28.00      4.65 o 
  -8   0   8      860.71      810.27     16.55 o 
  -6   0   8       32.12       38.12      2.85 o 
  -4   0   8      460.95      476.31      6.79 o 
  -2   0   8      877.14      867.20     11.32 o 
   0   0   8       27.24       29.96      1.45 o 
   2   0   8      845.57      831.55     12.03 o 
   4   0   8       99.57      101.19      6.83 o 
  -9   1   8      961.74      974.43     12.33 o 
  -7   1   8        2.62        3.48      1.16 o 
  -5   1   8       18.02       16.33      0.95 o 
  -3   1   8     2246.00     2217.97     18.41 o 
  -1   1   8        9.73        9.39      0.70 o 
   1   1   8        3.12        3.81      0.77 o 
   3   1   8     1074.25     1087.27     11.31 o 
  -8   2   8      193.39      215.53      5.21 o 
  -6   2   8       11.50       16.56      1.50 o 
  -4   2   8      237.38      230.54      2.82 o 
  -2   2   8      124.50      114.41      1.95 o 
   0   2   8        3.06        2.21      0.51 o 
   2   2   8      326.32      330.24      4.53 o 
   4   2   8       39.77       41.65      2.00 o 
  -9   3   8      260.57      256.45      6.28 o 
  -7   3   8       25.95       30.11      1.95 o 
  -5   3   8       19.11       20.99      1.04 o 
  -3   3   8      462.81      491.58      4.94 o 
  -1   3   8       83.71       80.78      1.51 o 
   1   3   8        5.23        4.24      0.70 o 
   3   3   8      344.29      347.46      5.08 o 
  -8   4   8        0.95       -0.65      1.18 o 
  -6   4   8        6.60        6.11      1.18 o 
  -4   4   8        2.88        2.47      0.56 o 
  -2   4   8       85.65       87.16      1.64 o 
   0   4   8       18.01       18.53      0.83 o 
   2   4   8       26.70       27.91      1.36 o 
   4   4   8       97.40      101.26      2.85 o 
  -9   5   8        4.88        0.11      1.79 o 
  -7   5   8      138.73      123.41      3.41 o 
  -5   5   8       27.49       24.96      1.11 o 
  -3   5   8        0.38       -1.48      0.74 o 
  -1   5   8       99.39      109.97      1.79 o 
   1   5   8       68.05       69.78      1.67 o 
   3   5   8       10.95        8.86      1.07 o 
  -8   6   8        2.07       -0.84      1.54 o 
  -6   6   8       71.60       67.67      3.28 o 
  -4   6   8       57.94       61.54      1.33 o 
  -2   6   8       84.22       82.25      1.58 o 
   0   6   8       73.57       76.47      1.41 o 
   2   6   8        8.34        8.67      1.44 o 
   4   6   8      119.71      125.14      3.18 o 
  -9   7   8       16.68       12.45      1.90 o 
  -7   7   8       95.11      104.00      3.11 o 
  -5   7   8      124.95      124.73      3.06 o 
  -3   7   8       26.20       32.49      1.06 o 
  -1   7   8       30.26       27.40      1.08 o 
   1   7   8       99.31       95.95      1.97 o 
   3   7   8       20.46       23.33      1.40 o 
  -8   8   8        5.58        4.11      1.31 o 
  -6   8   8       52.77       49.04      2.26 o 
  -4   8   8       10.44       11.36      0.72 o 
  -2   8   8        5.63        7.11      0.68 o 
   0   8   8       25.22       26.39      0.96 o 
   2   8   8       24.00       24.15      1.37 o 
   4   8   8       24.84       26.70      1.73 o 
  -9   9   8       27.26       31.99      2.52 o 
  -7   9   8       24.85       22.01      1.77 o 
  -5   9   8       59.06       63.72      1.76 o 
  -3   9   8       48.36       47.35      1.21 o 
  -1   9   8      103.93      100.42      1.78 o 
   1   9   8       44.21       43.77      1.55 o 
   3   9   8      113.26      125.73      3.84 o 
  -8  10   8       28.27       28.10      2.29 o 
  -6  10   8        9.07        9.43      1.31 o 
  -4  10   8        8.51        8.48      0.67 o 
  -2  10   8       28.99       27.33      1.12 o 
   0  10   8       48.32       42.78      1.17 o 
   2  10   8       17.71       17.07      1.23 o 
   4  10   8       10.99        9.57      1.84 o 
  -9  11   8        6.33        1.46      1.69 o 
  -7  11   8        7.48        9.76      1.46 o 
  -5  11   8        4.05        4.97      0.86 o 
  -3  11   8        8.41        8.82      0.68 o 
  -1  11   8        2.75        2.31      0.54 o 
   1  11   8       34.22       35.62      1.43 o 
   3  11   8       29.54       31.51      1.59 o 
  -8  12   8       18.88       25.74      3.35 o 
  -6  12   8       15.69       14.47      1.47 o 
  -4  12   8        4.24        2.38      0.52 o 
  -2  12   8       16.48       16.58      0.93 o 
   0  12   8       16.68       17.79      0.91 o 
   2  12   8       38.24       38.86      1.87 o 
   4  12   8       34.34       33.69      1.90 o 
  -9  13   8       15.04        7.53      2.82 o 
  -7  13   8        0.83        2.17      1.11 o 
  -5  13   8        3.58        4.62      0.85 o 
  -3  13   8        2.62        2.43      0.53 o 
  -1  13   8        7.53        6.88      0.67 o 
   1  13   8        1.81        2.54      0.64 o 
   3  13   8       24.13       27.24      2.58 o 
  -8  14   8        2.51        5.41      1.87 o 
  -6  14   8       11.52       14.24      1.50 o 
  -4  14   8       29.90       28.62      1.00 o 
  -2  14   8       27.77       27.05      1.14 o 
   0  14   8       46.55       45.69      1.32 o 
   2  14   8       14.64       17.75      1.27 o 
  -9  15   8        9.06       14.46      3.24 o 
  -7  15   8        7.78        8.52      1.57 o 
  -5  15   8       18.95       15.12      1.47 o 
  -3  15   8        2.54        2.46      0.58 o 
  -1  15   8       30.93       35.98      1.20 o 
   1  15   8      113.94      116.21      2.18 o 
   3  15   8       10.87       10.19      1.26 o 
  -8  16   8       10.39       11.75      2.09 o 
  -6  16   8       18.39       15.06      1.56 o 
  -4  16   8       53.42       51.93      1.37 o 
  -2  16   8        6.65        7.89      0.75 o 
   0  16   8       40.20       42.60      1.30 o 
   2  16   8       41.97       44.24      1.80 o 
  -7  17   8        9.07       11.98      1.73 o 
  -5  17   8       32.15       37.09      1.61 o 
  -3  17   8       17.27       13.06      0.86 o 
  -1  17   8        7.39        8.55      0.79 o 
   1  17   8      141.05      144.07      2.62 o 
   3  17   8        8.87       10.54      1.27 o 
  -8  18   8       25.05       26.49      2.66 o 
  -6  18   8      166.40      173.11      5.39 o 
  -4  18   8       41.30       44.66      1.32 o 
  -2  18   8       25.38       24.17      1.12 o 
   0  18   8      137.81      141.56      2.53 o 
   2  18   8       56.31       60.96      1.96 o 
  -7  19   8       22.99       14.48      2.14 o 
  -5  19   8      137.28      135.71      2.84 o 
  -3  19   8       43.18       38.40      1.25 o 
  -1  19   8      112.78      112.38      2.28 o 
   1  19   8       21.30       21.48      1.27 o 
   3  19   8        8.76        6.75      1.18 o 
  -8  20   8        9.62       11.77      2.17 o 
  -6  20   8      763.23      732.89     15.99 o 
  -4  20   8       13.08       13.05      0.85 o 
  -2  20   8       75.26       79.41      1.94 o 
   0  20   8      665.14      660.44      6.66 o 
   2  20   8       56.61       61.91      2.01 o 
  -7  21   8      129.83      135.63      4.73 o 
  -5  21   8      417.85      426.23      5.97 o 
  -3  21   8        2.94        3.16      0.62 o 
  -1  21   8      373.07      365.65      4.84 o 
   1  21   8      151.19      154.54      2.94 o 
  -6  22   8      983.71      963.35     15.11 o 
  -4  22   8       24.57       26.82      1.11 o 
  -2  22   8       33.73       35.40      1.53 o 
   0  22   8     1235.96     1250.22     12.21 o 
   2  22   8      102.12      101.81      2.55 o 
  -7  23   8       97.74      106.52      4.25 o 
  -5  23   8      129.82      123.35      2.94 o 
  -3  23   8       19.15       17.23      1.23 o 
  -1  23   8      311.68      304.92      4.29 o 
   1  23   8       83.60       79.55      2.25 o 
  -6  24   8      378.66      367.47      8.34 o 
  -4  24   8       44.89       44.36      1.51 o 
  -2  24   8        3.80        3.15      0.83 o 
   0  24   8      468.84      476.77      6.14 o 
   2  24   8        7.21        6.00      1.27 o 
  -7  25   8        0.85       -1.94      1.52 o 
  -5  25   8       17.25       18.01      1.39 o 
  -3  25   8        2.80        2.50      0.66 o 
  -1  25   8       74.22       84.98      2.42 o 
   1  25   8       41.23       42.42      2.09 o 
  -6  26   8       28.34       25.37      2.46 o 
  -4  26   8      104.18      113.29      2.83 o 
  -2  26   8       75.93       73.75      2.05 o 
   0  26   8        2.76        1.71      0.82 o 
  -5  27   8       13.11       10.06      1.26 o 
  -3  27   8       47.87       45.80      1.61 o 
  -1  27   8       66.46       72.25      2.03 o 
   1  27   8       53.69       55.53      2.66 o 
  -6  28   8       25.18       27.75      4.91 o 
  -4  28   8      106.66       98.84      2.84 o 
  -2  28   8      110.04      108.93      2.53 o 
   0  28   8       37.13       34.54      2.09 o 
  -5  29   8       24.93       27.99      1.75 o 
  -3  29   8      111.20      110.69      4.16 o 
  -1  29   8        2.36        2.87      1.29 o 
  -4  30   8       60.63       63.59      2.73 o 
  -2  30   8       63.32       60.17      2.31 o 
   0  30   8       28.08       27.88      3.24 o 
  -3  31   8       22.17       19.82      1.45 o 
  -1  31   8       20.91       18.57      2.01 o 
  -2  32   8        3.92        3.16      1.29 o 
  -7   1   9       44.80       53.62      2.60 o 
  -5   1   9        5.13        5.23      0.79 o 
  -3   1   9       19.14       22.00      1.48 o 
  -1   1   9        4.96        2.82      0.62 o 
   1   1   9       37.09       44.34      1.52 o 
  -8   2   9        7.44        6.35      1.96 o 
  -6   2   9        7.01        7.55      1.74 o 
  -4   2   9       25.25       25.64      1.02 o 
  -2   2   9        7.77        9.04      0.86 o 
   0   2   9       13.16       15.26      0.94 o 
   2   2   9        2.98        2.73      1.04 o 
  -7   3   9        7.19        3.26      1.35 o 
  -5   3   9       23.01       24.54      1.20 o 
  -3   3   9        0.29        0.93      0.59 o 
  -1   3   9       17.60       18.42      0.98 o 
   1   3   9       22.21       22.58      1.22 o 
  -8   4   9       15.06       13.86      2.27 o 
  -6   4   9       63.12       73.06      2.71 o 
  -4   4   9        6.17        5.17      0.67 o 
  -2   4   9       15.02       18.07      1.11 o 
   0   4   9       20.32       20.80      1.02 o 
   2   4   9        1.28        1.69      0.97 o 
  -7   5   9       57.78       49.83      4.25 o 
  -5   5   9        7.43        9.05      0.95 o 
  -3   5   9        7.47        6.77      0.81 o 
  -1   5   9       53.71       57.54      1.48 o 
   1   5   9        2.81        1.95      0.73 o 
  -8   6   9       22.24       34.41      2.88 o 
  -6   6   9      236.54      236.76      5.67 o 
  -4   6   9       20.90       25.33      1.01 o 
  -2   6   9        6.89        5.62      0.78 o 
   0   6   9      132.19      140.66      2.25 o 
   2   6   9       23.33       28.92      1.87 o 
  -7   7   9       71.59       81.07      3.65 o 
  -5   7   9       34.44       39.99      1.44 o 
  -3   7   9        6.84        6.61      0.88 o 
  -1   7   9      270.12      261.32      3.37 o 
   1   7   9        0.56        0.84      0.75 o 
  -8   8   9       13.28        9.85      2.29 o 
  -6   8   9      185.98      182.31      4.23 o 
  -4   8   9        7.91        8.83      0.72 o 
  -2   8   9        1.74        1.26      0.65 o 
   0   8   9      233.01      235.04      3.07 o 
   2   8   9        8.35        4.58      1.41 o 
  -7   9   9       64.97       63.70      3.25 o 
  -5   9   9       37.64       43.58      1.46 o 
  -3   9   9       11.15        8.16      0.85 o 
  -1   9   9      208.64      221.37      3.04 o 
   1   9   9        0.25        0.41      0.82 o 
  -8  10   9       28.42       31.07      6.80 o 
  -6  10   9      128.68      130.11      5.23 o 
  -4  10   9       10.70       14.10      0.89 o 
  -2  10   9       49.66       55.34      1.70 o 
   0  10   9       65.87       69.61      1.61 o 
   2  10   9        3.71        1.05      1.03 o 
  -7  11   9        1.46        0.12      1.31 o 
  -5  11   9       25.66       25.08      2.14 o 
  -3  11   9       47.72       45.07      2.22 o 
  -1  11   9        2.04        1.63      0.66 o 
   1  11   9       31.93       38.56      2.18 o 
  -8  12   9        7.79        4.76      1.92 o 
  -6  12   9        0.89       -1.23      1.05 o 
  -4  12   9       74.77       76.31      1.55 o 
  -2  12   9        5.54        4.91      0.79 o 
   0  12   9       22.21       22.82      1.14 o 
   2  12   9      207.48      210.87      4.57 o 
  -7  13   9        1.69       -1.37      1.58 o 
  -5  13   9        3.46        2.30      0.86 o 
  -3  13   9      235.78      239.17      3.69 o 
  -1  13   9        3.08        2.82      0.69 o 
   1  13   9        6.42        8.27      1.05 o 
  -6  14   9       10.74        7.29      2.15 o 
  -4  14   9      180.92      192.50      3.11 o 
  -2  14   9       42.62       37.00      1.51 o 
   0  14   9        5.30        4.96      0.82 o 
  -7  15   9        6.76        6.93      1.91 o 
  -5  15   9       10.84       11.58      1.14 o 
  -3  15   9      304.05      312.08      4.42 o 
  -1  15   9       17.41       19.85      1.18 o 
   1  15   9       27.70       25.66      1.59 o 
  -6  16   9       36.31       37.28      2.40 o 
  -4  16   9      131.39      134.27      2.51 o 
  -2  16   9        0.29        0.92      0.69 o 
   0  16   9       46.56       51.59      1.65 o 
  -7  17   9        3.06        3.66      1.82 o 
  -5  17   9        5.97        5.66      0.99 o 
  -3  17   9       36.79       38.57      1.49 o 
  -1  17   9        3.93        2.94      0.81 o 
   1  17   9       17.19       20.90      1.60 o 
  -6  18   9        5.55        5.76      3.58 o 
  -4  18   9       27.20       31.78      1.35 o 
  -2  18   9       18.07       18.23      1.19 o 
   0  18   9        4.95        6.10      1.11 o 
  -5  19   9        1.58        1.01      1.16 o 
  -3  19   9        0.62       -0.72      0.64 o 
  -1  19   9       45.41       46.81      1.77 o 
   1  19   9       19.35       16.32      1.51 o 
  -6  20   9       70.82       78.75      3.59 o 
  -4  20   9        0.69        1.09      0.69 o 
  -2  20   9       43.86       43.73      1.87 o 
   0  20   9       61.20       60.15      3.12 o 
  -5  21   9      139.61      136.51      3.31 o 
  -3  21   9        6.33        7.25      0.93 o 
  -1  21   9       91.56       89.15      3.53 o 
  -6  22   9       97.89       91.51      3.80 o 
  -4  22   9       23.02       28.05      1.44 o 
  -2  22   9        4.56        0.96      1.15 o 
   0  22   9       82.66       86.89      3.00 o 
  -5  23   9       14.09       16.27      1.73 o 
  -3  23   9        1.35        2.03      0.97 o 
  -1  23   9       44.25       43.43      3.35 o 
  -4  24   9       14.71       13.95      1.66 o 
  -2  24   9        0.18        0.04      1.08 o 
  -3  25   9        7.31        8.26      2.76 o 
  -6   0  10       25.83       26.82      3.42 o 
  -4   0  10      971.34     1018.79     18.16 o 
  -2   0  10       45.20       45.03      3.55 o 
   0   0  10       17.25       16.38      2.00 o 
  -5   1  10       81.17       82.25      2.19 o 
  -3   1  10      476.45      466.26      7.64 o 
  -1   1  10        1.00        0.81      1.27 o 
  -6   2  10        2.86        2.95      1.63 o 
  -4   2  10      558.61      567.97      8.63 o 
  -2   2  10        0.54        0.36      0.81 o 
   0   2  10        4.55        3.00      1.16 o 
  -5   3  10        3.98        3.58      0.91 o 
  -3   3  10       52.23       53.70      2.67 o 
  -1   3  10        4.74        4.41      1.36 o 
  -6   4  10        1.36       -0.52      1.49 o 
  -4   4  10       60.85       60.44      2.02 o 
  -2   4  10       89.07       91.94      3.50 o 
   0   4  10       12.62       13.08      1.31 o 
  -5   5  10        6.99        5.75      0.95 o 
  -3   5  10       23.47       25.31      1.52 o 
  -1   5  10        5.02        5.08      1.68 o 
  -6   6  10       62.89       64.96      4.03 o 
  -4   6  10        5.24        1.88      1.14 o 
  -2   6  10       36.67       31.76      5.91 o 
   0   6  10       33.90       30.03      1.74 o 
  -5   7  10       21.85       20.84      1.54 o 
  -3   7  10        8.19        5.99      1.17 o 
  -1   7  10       39.42       34.78      2.09 o 
  -6   8  10       39.67       28.63      3.62 o 
  -4   8  10       13.64       14.92      1.21 o 
  -2   8  10       37.18       36.94      3.10 o 
  -5   9  10       15.20       15.38      1.39 o 
  -3   9  10       16.99       15.87      3.75 o 
  -1   9  10       16.99       14.85      1.90 o 
  -6  10  10        4.11        4.45      2.77 o 
  -4  10  10       17.32       17.67      1.46 o 
  -2  10  10        9.95        8.12      1.50 o 
  -5  11  10        9.04       11.70      1.58 o 
  -3  11  10        1.41        0.20      1.14 o 
  -1  11  10       10.81       11.79      3.31 o 
  -4  12  10        3.33        5.15      1.32 o 
  -2  12  10       11.83        5.27      1.43 o 
  -5  13  10        4.03        2.36      1.20 o 
  -3  13  10       11.47       14.15      1.74 o 
  -4  14  10        6.46        3.29      1.22 o 
  -2  14  10       16.40       14.81      1.82 o 
  -3  15  10        5.72        8.11      1.47 o 
                                                 
